# Supplementary material for: Acetate reprograms gut microbiota during alcohol consumption
Source: Nat Commun. 2022 Aug 8;13:4630. doi: 10.1038/s41467-022-31973-2 (PMC9359997; doi:10.1038/s41467-022-31973-2)
Supplement: Supplementary file 3 — Supplementary Data 1 [file 41467_2022_31973_MOESM3_ESM.xlsx]

## Sheet: filereport_read_run_PRJEB53563_
study_accession	sample_accession	experiment_accession	run_accession	tax_id	scientific_name	fastq_ftp	submitted_ftp	sra_ftp
PRJEB53563	SAMEA110140227	ERX9398926	ERR9852888	410661	mouse gut metagenome	ftp.sra.ebi.ac.uk/vol1/fastq/ERR985/008/ERR9852888/ERR9852888_1.fastq.gz;ftp.sra.ebi.ac.uk/vol1/fastq/ERR985/008/ERR9852888/ERR9852888_2.fastq.gz	ftp.sra.ebi.ac.uk/vol1/run/ERR985/ERR9852888/13052.1596gDNA.R1.fastq.gz;ftp.sra.ebi.ac.uk/vol1/run/ERR985/ERR9852888/13052.1596gDNA.R2.fastq.gz
PRJEB53563	SAMEA110140228	ERX9398927	ERR9852889	410661	mouse gut metagenome	ftp.sra.ebi.ac.uk/vol1/fastq/ERR985/009/ERR9852889/ERR9852889_1.fastq.gz;ftp.sra.ebi.ac.uk/vol1/fastq/ERR985/009/ERR9852889/ERR9852889_2.fastq.gz	ftp.sra.ebi.ac.uk/vol1/run/ERR985/ERR9852889/13052.300gDNA.R1.fastq.gz;ftp.sra.ebi.ac.uk/vol1/run/ERR985/ERR9852889/13052.300gDNA.R2.fastq.gz
PRJEB53563	SAMEA110140229	ERX9398928	ERR9852890	410661	mouse gut metagenome	ftp.sra.ebi.ac.uk/vol1/fastq/ERR985/000/ERR9852890/ERR9852890_1.fastq.gz;ftp.sra.ebi.ac.uk/vol1/fastq/ERR985/000/ERR9852890/ERR9852890_2.fastq.gz	ftp.sra.ebi.ac.uk/vol1/run/ERR985/ERR9852890/13052.457gDNA.R1.fastq.gz;ftp.sra.ebi.ac.uk/vol1/run/ERR985/ERR9852890/13052.457gDNA.R2.fastq.gz
PRJEB53563	SAMEA110140230	ERX9398929	ERR9852891	410661	mouse gut metagenome	ftp.sra.ebi.ac.uk/vol1/fastq/ERR985/001/ERR9852891/ERR9852891_1.fastq.gz;ftp.sra.ebi.ac.uk/vol1/fastq/ERR985/001/ERR9852891/ERR9852891_2.fastq.gz	ftp.sra.ebi.ac.uk/vol1/run/ERR985/ERR9852891/13052.5499gDNA.R1.fastq.gz;ftp.sra.ebi.ac.uk/vol1/run/ERR985/ERR9852891/13052.5499gDNA.R2.fastq.gz
PRJEB53563	SAMEA110140231	ERX9398930	ERR9852892	410661	mouse gut metagenome	ftp.sra.ebi.ac.uk/vol1/fastq/ERR985/002/ERR9852892/ERR9852892_1.fastq.gz;ftp.sra.ebi.ac.uk/vol1/fastq/ERR985/002/ERR9852892/ERR9852892_2.fastq.gz	ftp.sra.ebi.ac.uk/vol1/run/ERR985/ERR9852892/13052.5500gDNA.R1.fastq.gz;ftp.sra.ebi.ac.uk/vol1/run/ERR985/ERR9852892/13052.5500gDNA.R2.fastq.gz
PRJEB53563	SAMEA110140232	ERX9398931	ERR9852893	410661	mouse gut metagenome	ftp.sra.ebi.ac.uk/vol1/fastq/ERR985/003/ERR9852893/ERR9852893_1.fastq.gz;ftp.sra.ebi.ac.uk/vol1/fastq/ERR985/003/ERR9852893/ERR9852893_2.fastq.gz	ftp.sra.ebi.ac.uk/vol1/run/ERR985/ERR9852893/13052.5501gDNA.R1.fastq.gz;ftp.sra.ebi.ac.uk/vol1/run/ERR985/ERR9852893/13052.5501gDNA.R2.fastq.gz
PRJEB53563	SAMEA110140233	ERX9398932	ERR9852894	410661	mouse gut metagenome	ftp.sra.ebi.ac.uk/vol1/fastq/ERR985/004/ERR9852894/ERR9852894_1.fastq.gz;ftp.sra.ebi.ac.uk/vol1/fastq/ERR985/004/ERR9852894/ERR9852894_2.fastq.gz	ftp.sra.ebi.ac.uk/vol1/run/ERR985/ERR9852894/13052.5502gDNA.R1.fastq.gz;ftp.sra.ebi.ac.uk/vol1/run/ERR985/ERR9852894/13052.5502gDNA.R2.fastq.gz
PRJEB53563	SAMEA110140234	ERX9398933	ERR9852895	410661	mouse gut metagenome	ftp.sra.ebi.ac.uk/vol1/fastq/ERR985/005/ERR9852895/ERR9852895_1.fastq.gz;ftp.sra.ebi.ac.uk/vol1/fastq/ERR985/005/ERR9852895/ERR9852895_2.fastq.gz	ftp.sra.ebi.ac.uk/vol1/run/ERR985/ERR9852895/13052.5503gDNA.R1.fastq.gz;ftp.sra.ebi.ac.uk/vol1/run/ERR985/ERR9852895/13052.5503gDNA.R2.fastq.gz
PRJEB53563	SAMEA110140235	ERX9398934	ERR9852896	410661	mouse gut metagenome	ftp.sra.ebi.ac.uk/vol1/fastq/ERR985/006/ERR9852896/ERR9852896_1.fastq.gz;ftp.sra.ebi.ac.uk/vol1/fastq/ERR985/006/ERR9852896/ERR9852896_2.fastq.gz	ftp.sra.ebi.ac.uk/vol1/run/ERR985/ERR9852896/13052.5504gDNA.R1.fastq.gz;ftp.sra.ebi.ac.uk/vol1/run/ERR985/ERR9852896/13052.5504gDNA.R2.fastq.gz
PRJEB53563	SAMEA110140236	ERX9398935	ERR9852897	410661	mouse gut metagenome	ftp.sra.ebi.ac.uk/vol1/fastq/ERR985/007/ERR9852897/ERR9852897_1.fastq.gz;ftp.sra.ebi.ac.uk/vol1/fastq/ERR985/007/ERR9852897/ERR9852897_2.fastq.gz	ftp.sra.ebi.ac.uk/vol1/run/ERR985/ERR9852897/13052.5505gDNA.R1.fastq.gz;ftp.sra.ebi.ac.uk/vol1/run/ERR985/ERR9852897/13052.5505gDNA.R2.fastq.gz
PRJEB53563	SAMEA110140237	ERX9398936	ERR9852898	410661	mouse gut metagenome	ftp.sra.ebi.ac.uk/vol1/fastq/ERR985/008/ERR9852898/ERR9852898_1.fastq.gz;ftp.sra.ebi.ac.uk/vol1/fastq/ERR985/008/ERR9852898/ERR9852898_2.fastq.gz	ftp.sra.ebi.ac.uk/vol1/run/ERR985/ERR9852898/13052.5506gDNA.R1.fastq.gz;ftp.sra.ebi.ac.uk/vol1/run/ERR985/ERR9852898/13052.5506gDNA.R2.fastq.gz
PRJEB53563	SAMEA110140238	ERX9398937	ERR9852899	410661	mouse gut metagenome	ftp.sra.ebi.ac.uk/vol1/fastq/ERR985/009/ERR9852899/ERR9852899_1.fastq.gz;ftp.sra.ebi.ac.uk/vol1/fastq/ERR985/009/ERR9852899/ERR9852899_2.fastq.gz	ftp.sra.ebi.ac.uk/vol1/run/ERR985/ERR9852899/13052.5507gDNA.R1.fastq.gz;ftp.sra.ebi.ac.uk/vol1/run/ERR985/ERR9852899/13052.5507gDNA.R2.fastq.gz
PRJEB53563	SAMEA110140239	ERX9398938	ERR9852900	410661	mouse gut metagenome	ftp.sra.ebi.ac.uk/vol1/fastq/ERR985/000/ERR9852900/ERR9852900_1.fastq.gz;ftp.sra.ebi.ac.uk/vol1/fastq/ERR985/000/ERR9852900/ERR9852900_2.fastq.gz	ftp.sra.ebi.ac.uk/vol1/run/ERR985/ERR9852900/13052.5508gDNA.R1.fastq.gz;ftp.sra.ebi.ac.uk/vol1/run/ERR985/ERR9852900/13052.5508gDNA.R2.fastq.gz
PRJEB53563	SAMEA110140240	ERX9398939	ERR9852901	410661	mouse gut metagenome	ftp.sra.ebi.ac.uk/vol1/fastq/ERR985/001/ERR9852901/ERR9852901_1.fastq.gz;ftp.sra.ebi.ac.uk/vol1/fastq/ERR985/001/ERR9852901/ERR9852901_2.fastq.gz	ftp.sra.ebi.ac.uk/vol1/run/ERR985/ERR9852901/13052.5509gDNA.R1.fastq.gz;ftp.sra.ebi.ac.uk/vol1/run/ERR985/ERR9852901/13052.5509gDNA.R2.fastq.gz
PRJEB53563	SAMEA110140241	ERX9398940	ERR9852902	410661	mouse gut metagenome	ftp.sra.ebi.ac.uk/vol1/fastq/ERR985/002/ERR9852902/ERR9852902_1.fastq.gz;ftp.sra.ebi.ac.uk/vol1/fastq/ERR985/002/ERR9852902/ERR9852902_2.fastq.gz	ftp.sra.ebi.ac.uk/vol1/run/ERR985/ERR9852902/13052.5510gDNA.R1.fastq.gz;ftp.sra.ebi.ac.uk/vol1/run/ERR985/ERR9852902/13052.5510gDNA.R2.fastq.gz
PRJEB53563	SAMEA110140242	ERX9398941	ERR9852903	410661	mouse gut metagenome	ftp.sra.ebi.ac.uk/vol1/fastq/ERR985/003/ERR9852903/ERR9852903_1.fastq.gz;ftp.sra.ebi.ac.uk/vol1/fastq/ERR985/003/ERR9852903/ERR9852903_2.fastq.gz	ftp.sra.ebi.ac.uk/vol1/run/ERR985/ERR9852903/13052.5511gDNA.R1.fastq.gz;ftp.sra.ebi.ac.uk/vol1/run/ERR985/ERR9852903/13052.5511gDNA.R2.fastq.gz
PRJEB53563	SAMEA110140243	ERX9398942	ERR9852904	410661	mouse gut metagenome	ftp.sra.ebi.ac.uk/vol1/fastq/ERR985/004/ERR9852904/ERR9852904_1.fastq.gz;ftp.sra.ebi.ac.uk/vol1/fastq/ERR985/004/ERR9852904/ERR9852904_2.fastq.gz	ftp.sra.ebi.ac.uk/vol1/run/ERR985/ERR9852904/13052.5512gDNA.R1.fastq.gz;ftp.sra.ebi.ac.uk/vol1/run/ERR985/ERR9852904/13052.5512gDNA.R2.fastq.gz
PRJEB53563	SAMEA110140244	ERX9398943	ERR9852905	410661	mouse gut metagenome	ftp.sra.ebi.ac.uk/vol1/fastq/ERR985/005/ERR9852905/ERR9852905_1.fastq.gz;ftp.sra.ebi.ac.uk/vol1/fastq/ERR985/005/ERR9852905/ERR9852905_2.fastq.gz	ftp.sra.ebi.ac.uk/vol1/run/ERR985/ERR9852905/13052.5513gDNA.R1.fastq.gz;ftp.sra.ebi.ac.uk/vol1/run/ERR985/ERR9852905/13052.5513gDNA.R2.fastq.gz
PRJEB53563	SAMEA110140245	ERX9398944	ERR9852906	410661	mouse gut metagenome	ftp.sra.ebi.ac.uk/vol1/fastq/ERR985/006/ERR9852906/ERR9852906_1.fastq.gz;ftp.sra.ebi.ac.uk/vol1/fastq/ERR985/006/ERR9852906/ERR9852906_2.fastq.gz	ftp.sra.ebi.ac.uk/vol1/run/ERR985/ERR9852906/13052.5514gDNA.R1.fastq.gz;ftp.sra.ebi.ac.uk/vol1/run/ERR985/ERR9852906/13052.5514gDNA.R2.fastq.gz
PRJEB53563	SAMEA110140246	ERX9398945	ERR9852907	410661	mouse gut metagenome	ftp.sra.ebi.ac.uk/vol1/fastq/ERR985/007/ERR9852907/ERR9852907_1.fastq.gz;ftp.sra.ebi.ac.uk/vol1/fastq/ERR985/007/ERR9852907/ERR9852907_2.fastq.gz	ftp.sra.ebi.ac.uk/vol1/run/ERR985/ERR9852907/13052.5515gDNA.R1.fastq.gz;ftp.sra.ebi.ac.uk/vol1/run/ERR985/ERR9852907/13052.5515gDNA.R2.fastq.gz
PRJEB53563	SAMEA110140247	ERX9398946	ERR9852908	410661	mouse gut metagenome	ftp.sra.ebi.ac.uk/vol1/fastq/ERR985/008/ERR9852908/ERR9852908_1.fastq.gz;ftp.sra.ebi.ac.uk/vol1/fastq/ERR985/008/ERR9852908/ERR9852908_2.fastq.gz	ftp.sra.ebi.ac.uk/vol1/run/ERR985/ERR9852908/13052.5516gDNA.R1.fastq.gz;ftp.sra.ebi.ac.uk/vol1/run/ERR985/ERR9852908/13052.5516gDNA.R2.fastq.gz
PRJEB53563	SAMEA110140248	ERX9398947	ERR9852909	410661	mouse gut metagenome	ftp.sra.ebi.ac.uk/vol1/fastq/ERR985/009/ERR9852909/ERR9852909_1.fastq.gz;ftp.sra.ebi.ac.uk/vol1/fastq/ERR985/009/ERR9852909/ERR9852909_2.fastq.gz	ftp.sra.ebi.ac.uk/vol1/run/ERR985/ERR9852909/13052.5517gDNA.R1.fastq.gz;ftp.sra.ebi.ac.uk/vol1/run/ERR985/ERR9852909/13052.5517gDNA.R2.fastq.gz
PRJEB53563	SAMEA110140249	ERX9398948	ERR9852910	410661	mouse gut metagenome	ftp.sra.ebi.ac.uk/vol1/fastq/ERR985/000/ERR9852910/ERR9852910_1.fastq.gz;ftp.sra.ebi.ac.uk/vol1/fastq/ERR985/000/ERR9852910/ERR9852910_2.fastq.gz	ftp.sra.ebi.ac.uk/vol1/run/ERR985/ERR9852910/13052.5518gDNA.R1.fastq.gz;ftp.sra.ebi.ac.uk/vol1/run/ERR985/ERR9852910/13052.5518gDNA.R2.fastq.gz
PRJEB53563	SAMEA110140250	ERX9398949	ERR9852911	410661	mouse gut metagenome	ftp.sra.ebi.ac.uk/vol1/fastq/ERR985/001/ERR9852911/ERR9852911_1.fastq.gz;ftp.sra.ebi.ac.uk/vol1/fastq/ERR985/001/ERR9852911/ERR9852911_2.fastq.gz	ftp.sra.ebi.ac.uk/vol1/run/ERR985/ERR9852911/13052.5519gDNA.R1.fastq.gz;ftp.sra.ebi.ac.uk/vol1/run/ERR985/ERR9852911/13052.5519gDNA.R2.fastq.gz
PRJEB53563	SAMEA110140251	ERX9398950	ERR9852912	410661	mouse gut metagenome	ftp.sra.ebi.ac.uk/vol1/fastq/ERR985/002/ERR9852912/ERR9852912_1.fastq.gz;ftp.sra.ebi.ac.uk/vol1/fastq/ERR985/002/ERR9852912/ERR9852912_2.fastq.gz	ftp.sra.ebi.ac.uk/vol1/run/ERR985/ERR9852912/13052.5520gDNA.R1.fastq.gz;ftp.sra.ebi.ac.uk/vol1/run/ERR985/ERR9852912/13052.5520gDNA.R2.fastq.gz
PRJEB53563	SAMEA110140252	ERX9398951	ERR9852913	410661	mouse gut metagenome	ftp.sra.ebi.ac.uk/vol1/fastq/ERR985/003/ERR9852913/ERR9852913_1.fastq.gz;ftp.sra.ebi.ac.uk/vol1/fastq/ERR985/003/ERR9852913/ERR9852913_2.fastq.gz	ftp.sra.ebi.ac.uk/vol1/run/ERR985/ERR9852913/13052.5521gDNA.R1.fastq.gz;ftp.sra.ebi.ac.uk/vol1/run/ERR985/ERR9852913/13052.5521gDNA.R2.fastq.gz
PRJEB53563	SAMEA110140253	ERX9398952	ERR9852914	410661	mouse gut metagenome	ftp.sra.ebi.ac.uk/vol1/fastq/ERR985/004/ERR9852914/ERR9852914_1.fastq.gz;ftp.sra.ebi.ac.uk/vol1/fastq/ERR985/004/ERR9852914/ERR9852914_2.fastq.gz	ftp.sra.ebi.ac.uk/vol1/run/ERR985/ERR9852914/13052.5522gDNA.R1.fastq.gz;ftp.sra.ebi.ac.uk/vol1/run/ERR985/ERR9852914/13052.5522gDNA.R2.fastq.gz
PRJEB53563	SAMEA110140254	ERX9398953	ERR9852915	410661	mouse gut metagenome	ftp.sra.ebi.ac.uk/vol1/fastq/ERR985/005/ERR9852915/ERR9852915_1.fastq.gz;ftp.sra.ebi.ac.uk/vol1/fastq/ERR985/005/ERR9852915/ERR9852915_2.fastq.gz	ftp.sra.ebi.ac.uk/vol1/run/ERR985/ERR9852915/13052.5523gDNA.R1.fastq.gz;ftp.sra.ebi.ac.uk/vol1/run/ERR985/ERR9852915/13052.5523gDNA.R2.fastq.gz
PRJEB53563	SAMEA110140255	ERX9398954	ERR9852916	410661	mouse gut metagenome	ftp.sra.ebi.ac.uk/vol1/fastq/ERR985/006/ERR9852916/ERR9852916_1.fastq.gz;ftp.sra.ebi.ac.uk/vol1/fastq/ERR985/006/ERR9852916/ERR9852916_2.fastq.gz	ftp.sra.ebi.ac.uk/vol1/run/ERR985/ERR9852916/13052.5524gDNA.R1.fastq.gz;ftp.sra.ebi.ac.uk/vol1/run/ERR985/ERR9852916/13052.5524gDNA.R2.fastq.gz
PRJEB53563	SAMEA110140256	ERX9398955	ERR9852917	410661	mouse gut metagenome	ftp.sra.ebi.ac.uk/vol1/fastq/ERR985/007/ERR9852917/ERR9852917_1.fastq.gz;ftp.sra.ebi.ac.uk/vol1/fastq/ERR985/007/ERR9852917/ERR9852917_2.fastq.gz	ftp.sra.ebi.ac.uk/vol1/run/ERR985/ERR9852917/13052.5525gDNA.R1.fastq.gz;ftp.sra.ebi.ac.uk/vol1/run/ERR985/ERR9852917/13052.5525gDNA.R2.fastq.gz
PRJEB53563	SAMEA110140257	ERX9398956	ERR9852918	410661	mouse gut metagenome	ftp.sra.ebi.ac.uk/vol1/fastq/ERR985/008/ERR9852918/ERR9852918_1.fastq.gz;ftp.sra.ebi.ac.uk/vol1/fastq/ERR985/008/ERR9852918/ERR9852918_2.fastq.gz	ftp.sra.ebi.ac.uk/vol1/run/ERR985/ERR9852918/13052.5526gDNA.R1.fastq.gz;ftp.sra.ebi.ac.uk/vol1/run/ERR985/ERR9852918/13052.5526gDNA.R2.fastq.gz
PRJEB53563	SAMEA110140258	ERX9398957	ERR9852919	410661	mouse gut metagenome	ftp.sra.ebi.ac.uk/vol1/fastq/ERR985/009/ERR9852919/ERR9852919_1.fastq.gz;ftp.sra.ebi.ac.uk/vol1/fastq/ERR985/009/ERR9852919/ERR9852919_2.fastq.gz	ftp.sra.ebi.ac.uk/vol1/run/ERR985/ERR9852919/13052.5527gDNA.R1.fastq.gz;ftp.sra.ebi.ac.uk/vol1/run/ERR985/ERR9852919/13052.5527gDNA.R2.fastq.gz
PRJEB53563	SAMEA110140259	ERX9398958	ERR9852920	410661	mouse gut metagenome	ftp.sra.ebi.ac.uk/vol1/fastq/ERR985/000/ERR9852920/ERR9852920_1.fastq.gz;ftp.sra.ebi.ac.uk/vol1/fastq/ERR985/000/ERR9852920/ERR9852920_2.fastq.gz	ftp.sra.ebi.ac.uk/vol1/run/ERR985/ERR9852920/13052.5528gDNA.R1.fastq.gz;ftp.sra.ebi.ac.uk/vol1/run/ERR985/ERR9852920/13052.5528gDNA.R2.fastq.gz
PRJEB53563	SAMEA110140260	ERX9398959	ERR9852921	410661	mouse gut metagenome	ftp.sra.ebi.ac.uk/vol1/fastq/ERR985/001/ERR9852921/ERR9852921_1.fastq.gz;ftp.sra.ebi.ac.uk/vol1/fastq/ERR985/001/ERR9852921/ERR9852921_2.fastq.gz	ftp.sra.ebi.ac.uk/vol1/run/ERR985/ERR9852921/13052.624gDNA.R1.fastq.gz;ftp.sra.ebi.ac.uk/vol1/run/ERR985/ERR9852921/13052.624gDNA.R2.fastq.gz
PRJEB53563	SAMEA110140261	ERX9398960	ERR9852922	410661	mouse gut metagenome	ftp.sra.ebi.ac.uk/vol1/fastq/ERR985/002/ERR9852922/ERR9852922_1.fastq.gz;ftp.sra.ebi.ac.uk/vol1/fastq/ERR985/002/ERR9852922/ERR9852922_2.fastq.gz	ftp.sra.ebi.ac.uk/vol1/run/ERR985/ERR9852922/13052.626gDNA.R1.fastq.gz;ftp.sra.ebi.ac.uk/vol1/run/ERR985/ERR9852922/13052.626gDNA.R2.fastq.gz
PRJEB53563	SAMEA110140262	ERX9398961	ERR9852923	410661	mouse gut metagenome	ftp.sra.ebi.ac.uk/vol1/fastq/ERR985/003/ERR9852923/ERR9852923_1.fastq.gz;ftp.sra.ebi.ac.uk/vol1/fastq/ERR985/003/ERR9852923/ERR9852923_2.fastq.gz	ftp.sra.ebi.ac.uk/vol1/run/ERR985/ERR9852923/13052.627gDNA.R1.fastq.gz;ftp.sra.ebi.ac.uk/vol1/run/ERR985/ERR9852923/13052.627gDNA.R2.fastq.gz
PRJEB53563	SAMEA110140263	ERX9398962	ERR9852924	410661	mouse gut metagenome	ftp.sra.ebi.ac.uk/vol1/fastq/ERR985/004/ERR9852924/ERR9852924_1.fastq.gz;ftp.sra.ebi.ac.uk/vol1/fastq/ERR985/004/ERR9852924/ERR9852924_2.fastq.gz	ftp.sra.ebi.ac.uk/vol1/run/ERR985/ERR9852924/13052.668gDNA.R1.fastq.gz;ftp.sra.ebi.ac.uk/vol1/run/ERR985/ERR9852924/13052.668gDNA.R2.fastq.gz
PRJEB53563	SAMEA110140264	ERX9398963	ERR9852925	410661	mouse gut metagenome	ftp.sra.ebi.ac.uk/vol1/fastq/ERR985/005/ERR9852925/ERR9852925_1.fastq.gz;ftp.sra.ebi.ac.uk/vol1/fastq/ERR985/005/ERR9852925/ERR9852925_2.fastq.gz	ftp.sra.ebi.ac.uk/vol1/run/ERR985/ERR9852925/13052.673ctrlgDNA.R1.fastq.gz;ftp.sra.ebi.ac.uk/vol1/run/ERR985/ERR9852925/13052.673ctrlgDNA.R2.fastq.gz
PRJEB53563	SAMEA110140265	ERX9398964	ERR9852926	410661	mouse gut metagenome	ftp.sra.ebi.ac.uk/vol1/fastq/ERR985/006/ERR9852926/ERR9852926_1.fastq.gz;ftp.sra.ebi.ac.uk/vol1/fastq/ERR985/006/ERR9852926/ERR9852926_2.fastq.gz	ftp.sra.ebi.ac.uk/vol1/run/ERR985/ERR9852926/13052.673etohgDNA.R1.fastq.gz;ftp.sra.ebi.ac.uk/vol1/run/ERR985/ERR9852926/13052.673etohgDNA.R2.fastq.gz
PRJEB53563	SAMEA110140266	ERX9398965	ERR9852927	410661	mouse gut metagenome	ftp.sra.ebi.ac.uk/vol1/fastq/ERR985/007/ERR9852927/ERR9852927_1.fastq.gz;ftp.sra.ebi.ac.uk/vol1/fastq/ERR985/007/ERR9852927/ERR9852927_2.fastq.gz	ftp.sra.ebi.ac.uk/vol1/run/ERR985/ERR9852927/13052.682gDNA.R1.fastq.gz;ftp.sra.ebi.ac.uk/vol1/run/ERR985/ERR9852927/13052.682gDNA.R2.fastq.gz
PRJEB53563	SAMEA110140267	ERX9398966	ERR9852928	410661	mouse gut metagenome	ftp.sra.ebi.ac.uk/vol1/fastq/ERR985/008/ERR9852928/ERR9852928_1.fastq.gz;ftp.sra.ebi.ac.uk/vol1/fastq/ERR985/008/ERR9852928/ERR9852928_2.fastq.gz	ftp.sra.ebi.ac.uk/vol1/run/ERR985/ERR9852928/13052.686gDNA.R1.fastq.gz;ftp.sra.ebi.ac.uk/vol1/run/ERR985/ERR9852928/13052.686gDNA.R2.fastq.gz
PRJEB53563	SAMEA110140268	ERX9398967	ERR9852929	410661	mouse gut metagenome	ftp.sra.ebi.ac.uk/vol1/fastq/ERR985/009/ERR9852929/ERR9852929_1.fastq.gz;ftp.sra.ebi.ac.uk/vol1/fastq/ERR985/009/ERR9852929/ERR9852929_2.fastq.gz	ftp.sra.ebi.ac.uk/vol1/run/ERR985/ERR9852929/13052.701gDNA.R1.fastq.gz;ftp.sra.ebi.ac.uk/vol1/run/ERR985/ERR9852929/13052.701gDNA.R2.fastq.gz
PRJEB53563	SAMEA110140269	ERX9398968	ERR9852930	410661	mouse gut metagenome	ftp.sra.ebi.ac.uk/vol1/fastq/ERR985/000/ERR9852930/ERR9852930_1.fastq.gz;ftp.sra.ebi.ac.uk/vol1/fastq/ERR985/000/ERR9852930/ERR9852930_2.fastq.gz	ftp.sra.ebi.ac.uk/vol1/run/ERR985/ERR9852930/13052.703gDNA.R1.fastq.gz;ftp.sra.ebi.ac.uk/vol1/run/ERR985/ERR9852930/13052.703gDNA.R2.fastq.gz
PRJEB53563	SAMEA110140270	ERX9398969	ERR9852931	410661	mouse gut metagenome	ftp.sra.ebi.ac.uk/vol1/fastq/ERR985/001/ERR9852931/ERR9852931_1.fastq.gz;ftp.sra.ebi.ac.uk/vol1/fastq/ERR985/001/ERR9852931/ERR9852931_2.fastq.gz	ftp.sra.ebi.ac.uk/vol1/run/ERR985/ERR9852931/13052.704gDNA.R1.fastq.gz;ftp.sra.ebi.ac.uk/vol1/run/ERR985/ERR9852931/13052.704gDNA.R2.fastq.gz
PRJEB53563	SAMEA110140271	ERX9398970	ERR9852932	410661	mouse gut metagenome	ftp.sra.ebi.ac.uk/vol1/fastq/ERR985/002/ERR9852932/ERR9852932_1.fastq.gz;ftp.sra.ebi.ac.uk/vol1/fastq/ERR985/002/ERR9852932/ERR9852932_2.fastq.gz	ftp.sra.ebi.ac.uk/vol1/run/ERR985/ERR9852932/13052.767gDNA.R1.fastq.gz;ftp.sra.ebi.ac.uk/vol1/run/ERR985/ERR9852932/13052.767gDNA.R2.fastq.gz
PRJEB53563	SAMEA110140272	ERX9398971	ERR9852933	410661	mouse gut metagenome	ftp.sra.ebi.ac.uk/vol1/fastq/ERR985/003/ERR9852933/ERR9852933_1.fastq.gz;ftp.sra.ebi.ac.uk/vol1/fastq/ERR985/003/ERR9852933/ERR9852933_2.fastq.gz	ftp.sra.ebi.ac.uk/vol1/run/ERR985/ERR9852933/13052.813gDNA.R1.fastq.gz;ftp.sra.ebi.ac.uk/vol1/run/ERR985/ERR9852933/13052.813gDNA.R2.fastq.gz
