# Supplementary material for: Acetate reprograms gut microbiota during alcohol consumption
Source: Nat Commun. 2022 Aug 8;13:4630. doi: 10.1038/s41467-022-31973-2 (PMC9359997; doi:10.1038/s41467-022-31973-2)
Supplement: Supplementary file 4 — Source Data [file 41467_2022_31973_MOESM4_ESM.xlsx]

## Sheet: Figure 1a
	Retention Times (min.)	CECUM			LIVER			PLASMA
		13C-EtOH			13C-EtOH			13C-EtOH
	Metabolite	ACC_Cecum_L_1	ACC_Cecum_L_2	ACC_Cecum_L_3	Liver_13CEtOH_L_1	Liver_13CEtOH_L_2	Liver_13CEtOH_L_3	Plasma_13CEtOH_L_1	Plasma_13CEtOH_L_2	Plasma_13CEtOH_L_3
	Palmitate	9.81	9.8	9.79	9.77	9.78	9.77	9.8	9.8	9.81
Figure 1a
	Totial ion counts
	Fragment	ACC_Cecum_L_1	ACC_Cecum_L_2	ACC_Cecum_L_3	Liver_13CEtOH_L_1	Liver_13CEtOH_L_2	Liver_13CEtOH_L_3	Plasma_13CEtOH_L_1	Plasma_13CEtOH_L_2	Plasma_13CEtOH_L_3
	Palmitate 270	2322115	2307429	3602847	40406462	53718851	46126548	2036961	2082695	1980507
	Mass isotopomer abundances
	Ion	ACC_Cecum_L_1	ACC_Cecum_L_2	ACC_Cecum_L_3	Liver_13CEtOH_L_1	Liver_13CEtOH_L_2	Liver_13CEtOH_L_3	Plasma_13CEtOH_L_1	Plasma_13CEtOH_L_2	Plasma_13CEtOH_L_3
	Palmitate270 (M0)	0.8474	0.8771	0.8621	0.7943	0.8613	0.8504	0.8486	0.9074	0.9047
	Palmitate271 (M1)	0.0715	0.0563	0.0622	0.0613	0.0621	0.064	0.0403	0.0311	0.0342
	Palmitate272 (M2)	0.0387	0.0341	0.0379	0.0444	0.031	0.0365	0.0325	0.0261	0.0286
	Palmitate273 (M3)	0.0229	0.019	0.022	0.0424	0.0236	0.0261	0.0339	0.0183	0.0177
	Palmitate274 (M4)	0.0126	0.0089	0.0103	0.0315	0.0136	0.0145	0.0257	0.0109	0.0099
	Palmitate275 (M5)	0.0054	0.0028	0.0041	0.0171	0.0059	0.006	0.0124	0.0047	0.0036
	Palmitate276 (M6)	0.0016	0.0008	0.0012	0.0067	0.0018	0.0019	0.0049	0.0014	0.001
	Palmitate277 (M7)	-0.0001	-0.0001	0	0.0017	0.0004	0.0004	0.0013	-0.0002	-0.0001
	Palmitate278 (M8)	0	0	0	0.0002	0.0001	0.0001	-0.0002	0	0
	Palmitate279 (M9)	0	0	0	0	0	0	0	0	0
	Palmitate280 (M10)	0	0	0	0	0	0	0	0	0
	Palmitate281 (M11)	0	0.0012	0	0	0	0	0	0.0004	0
	Palmitate282 (M12)	0.0001	-0.0001	0.0001	0	0	0	0	0	0
	Palmitate283 (M13)	0	0	0	0	0	0	0	0	0
	Palmitate284 (M14)	0	0	0	0	0	0	0.0001	0	0
	Palmitate285 (M15)	0	0	0	0.0001	0.0002	0.0002	0.0004	0	0.0005
	Palmitate286 (M16)	0	0	0	0	0	0	0	0	0

## Sheet: Figure 1b&c
Figure 1b&c
	Retention Times (min.)
	Metabolite	Liver_13CEtOH_PM_1	Liver_13CEtOH_PM_2	Liver_13CEtOH_PM_3
	Cit_	39.99	40.01	40
	Akg_	28.07	28.07	28.07
	Suc_	20.28	20.27	20.28
	Fum_	20.74	20.74	20.75
	Mal_	28.55	28.56	28.58
	Totial ion counts
	Fragment	Liver_13CEtOH_PM_1	Liver_13CEtOH_PM_2	Liver_13CEtOH_PM_3
	Cit_ 591	6556649	17318573	6735116
	Akg_ 346	106216	166611	105142
	Suc_ 289	8233710	7263047	13863888
	Fum_ 287	9061662	11192284	23914468
	Mal_ 419	10520320	16250517	25502980
	Mass isotopomer abundances
	Ion	Liver_13CEtOH_PM_1	Liver_13CEtOH_PM_2	Liver_13CEtOH_PM_3
	Cit_591 (M0)	0.9339	0.944	0.9484
	Cit_592 (M1)	0.0563	0.0538	0.046
	Cit_593 (M2)	0.0069	0.0001	0.0008
	Cit_594 (M3)	-0.0011	0.0007	0.0003
	Cit_595 (M4)	0	-0.0006	-0.0001
	Cit_596 (M5)	0.0003	0.0004	0.0007
	Cit_597 (M6)	0.0001	0	-0.0001
	Cit_598 (M7)	0.003	0.0011	0.0033
	Cit_599 (M8)	0.0001	0.0002	0.0004
	Cit_600 (M9)	0.0005	0.0004	0.0003
	Cit_601 (M10)	0.0003	-0.0001	0.0003
	Akg_346 (M0)	0.9158	0.9331	0.93
	Akg_347 (M1)	0.0673	0.0622	0.0437
	Akg_348 (M2)	0.0101	0.0028	0.0092
	Akg_349 (M3)	0.0126	0.0046	0.0069
	Akg_350 (M4)	-0.0083	-0.005	0.0039
	Akg_351 (M5)	0.0028	0.0027	0.0091
	Akg_352 (M6)	-0.0001	-0.0002	-0.0025
	Akg_353 (M7)	-0.0002	-0.0002	-0.0005
	Akg_354 (M8)	0	0	0.0002
	Akg_355 (M9)	0	0	0
	Suc_289 (M0)	0.9634	0.9709	0.9686
	Suc_290 (M1)	0.0368	0.0291	0.0312
	Suc_291 (M2)	-0.0003	-0.0002	0.0002
	Suc_292 (M3)	0	0	0.0002
	Suc_293 (M4)	-0.0001	0.0002	-0.0003
	Suc_294 (M5)	0.0002	0.0001	0.0001
	Fum_287 (M0)	0.9508	0.9553	0.9537
	Fum_288 (M1)	0.0452	0.038	0.0415
	Fum_289 (M2)	0.0015	0.0012	0.0016
	Fum_290 (M3)	0.001	0.0024	0.0013
	Fum_291 (M4)	0.0015	0.0029	0.0019
	Fum_292 (M5)	0.0002	0.0006	0.0004
	Mal_419 (M0)	0.9616	0.9681	0.9664
	Mal_420 (M1)	0.0394	0.0314	0.0325
	Mal_421 (M2)	-0.0016	0.0001	0.0009
	Mal_422 (M3)	0	-0.0003	-0.0003
	Mal_423 (M4)	0.0001	0.0002	0
	Mal_424 (M5)	0.0002	0.0002	0.0002
	Mal_425 (M6)	0.0002	0.0002	0.0002
	Mal_426 (M7)	0	0	0.0001
	Mal_427 (M8)	0	0.0001	0.0001
	Mal_428 (M9)	0.0002	0	0

## Sheet: Figure 2a
Figure 2a
	metatranscriptomics							metagenomics
	Eigvals	6						Eigvals	6
	33.5705	21.6859	18.2593	12.9991	12.6733	4.30057		55.3097	40.1246	37.4158	31.4526	28.3151	3.39794
	Proportion explained	6						Proportion explained	6
	0.494561	0.206376	0.14631	0.0741531	0.0704832	0.0081163		0.38863	0.204529	0.177847	0.125674	0.101852	0.00146678
	Species	91	6					Species	107	6
	bin.10	-0.000286553	-0.0618439	-0.0509412	0.324076	-0.0517932	0.134851	bin.10	0.0706953	0.177248	0.0126671	0.264603	-0.00604406	-0.0464781
	bin.104	0.311744	0.0214122	0.00401335	0.0372494	-0.0679143	-0.0388415	bin.102	0.00446186	-0.0999027	0.0684223	-0.0465946	0.00373529	0.018247
	bin.105	0.0861275	0.0263378	-0.0954875	0.0348087	0.0392807	0.066555	bin.104	-0.121309	0.0885496	0.121709	0.0221434	-0.0498066	0.0050365
	bin.111	-0.0578017	-0.0565348	0.0372961	-0.117158	0.0984107	-0.00645643	bin.105	-0.0675502	-0.144849	0.000329143	-0.0664249	0.0286724	-0.0770884
	bin.112	0.069621	0.0478228	-0.0162352	-0.0113663	0.0710719	-0.0625098	bin.111	-0.0431498	0.0944746	0.040358	0.0374348	0.233171	-0.0349673
	bin.117	0.0867969	0.296047	-0.00474086	-0.218527	-0.0273164	0.0619413	bin.112	-0.142812	-0.00893271	0.0703195	-0.0890044	-0.0788719	-0.0570202
	bin.135	-0.0833577	0.264607	0.0561518	0.0260949	-0.0891394	0.0576115	bin.117	-0.0743135	0.00217463	0.108292	-0.133794	0.17366	-0.00955474
	bin.15	-0.0371029	0.0457221	0.316711	0.0159214	-0.00636417	-0.253557	bin.135	0.116177	0.0825742	-0.0587887	-0.0110762	0.0106331	-0.198068
	bin.158	-0.014285	-0.012996	0.000685307	-0.0147181	0.015424	-0.00169518	bin.15	0.0534656	-0.2013	-0.090774	-0.15355	0.122332	-0.11096
	bin.165	-0.102366	-0.0554073	-0.305348	-0.00462642	-0.0575462	0.0166411	bin.158	-0.049813	-0.0219378	-0.0176096	0.0492714	-0.00873187	0.0393752
	bin.166	0.142254	0.0598228	-0.0426864	-0.0894469	0.0726565	0.0401334	bin.160	0.00535105	-0.0733757	-0.146585	0.19703	0.106267	0.0612793
	bin.167	0.277734	0.0430408	0.0438401	-0.0726553	-0.0849061	0.0546007	bin.165	0.190128	0.0961346	0.182092	-0.0162024	0.0451915	0.053805
	bin.170	-0.00269363	-0.185189	-0.0845476	0.108218	-0.165251	0.0052486	bin.166	-0.0763288	-0.0200104	0.0645688	-0.0771644	-0.135233	-0.1751
	bin.175	0.0470855	0.0728156	-0.077979	-0.0636469	-0.0102082	0.0388603	bin.167	-0.132693	0.0915171	0.086853	0.0508357	-0.113636	-0.0462535
	bin.183	0.0883481	-0.000480199	0.0799186	-0.147887	0.0597529	-0.0389324	bin.170	-0.0143555	-0.00637001	-0.160995	0.15592	-0.0483799	-0.0451878
	bin.19	0.0679718	-0.0984207	0.0608056	-0.0500447	-0.00801668	0.0130535	bin.175	-0.0992781	-0.136872	0.127996	0.0673834	0.155888	-0.0156259
	bin.191	-0.00358814	-0.0777114	-0.115241	-0.100086	0.124895	-0.0659151	bin.181	0.0247978	-0.108242	0.0049838	0.0244545	-0.197104	0.139735
	bin.195	-0.143086	-0.0202109	-0.0175577	-0.132907	-0.0138179	0.0100034	bin.183	-0.142134	0.151325	0.123331	0.0409204	-0.0575814	-0.0150669
	bin.197	-0.0565254	-0.0809653	0.2272	0.221174	0.203527	-0.0702732	bin.19	0.0285286	-0.0507819	0.0254865	0.0877846	0.0639348	-0.024864
	bin.200	0.114837	-0.0638252	-0.0234211	-0.0636471	-0.172581	-0.00872187	bin.191	0.0430679	0.161031	0.280498	0.0990056	0.0904971	0.0595969
	bin.204	0.011806	-0.0650539	-0.00672437	0.169159	-0.0267515	-0.105795	bin.195	0.0783309	0.136312	-0.263004	-0.0220368	0.0269834	0.0294939
	bin.206	-0.0404134	0.0695796	0.154043	0.00461862	0.329162	0.0392845	bin.197	0.099737	-0.211777	0.0669263	0.00687511	0.020751	0.0257761
	bin.22	0.0782814	-0.0671985	-0.0828371	0.0838974	0.130349	0.0319637	bin.200	-0.00622594	-0.0314437	-0.115575	0.164667	-0.0122201	-0.0856156
	bin.222	0.0564459	-0.026562	0.00376741	-0.135466	-0.111656	0.0358599	bin.204	0.0186421	-0.138172	-0.0825951	-0.0825366	-0.0932302	-0.0523265
	bin.226	-0.146769	0.180339	-0.206792	-0.0524159	0.152504	0.0412763	bin.206	0.0394816	-0.195102	0.0158816	0.18637	0.00287202	-0.037427
	bin.229	0.0703183	0.0390602	0.0469994	-0.0403199	0.116919	-0.00314268	bin.21	0.0509438	0.016796	0.0293574	-0.0223819	0.0730202	0.128432
	bin.23	-0.0357578	-0.0156494	0.0572353	0.0431549	-0.0624227	-0.0103855	bin.22	-0.143856	0.00692987	-0.0768598	0.000558723	-0.017416	-0.00830417
	bin.241	-0.144351	0.122673	-0.14109	-0.0977626	-0.124072	-0.0354692	bin.222	-0.00836584	-0.0329462	-0.110033	0.0626415	0.0369497	-0.0244132
	bin.244	-0.00968353	-0.209722	-0.0829677	0.0271199	0.145903	-0.282986	bin.226	0.113387	0.122318	0.0550624	-0.0308231	0.0124205	-0.220464
	bin.246	0.0962319	0.0689101	-0.0271348	-0.0339727	0.0336517	-0.0610145	bin.229	-0.131217	-0.0351957	-0.0119721	-0.0391152	0.0661742	-0.0493858
	bin.251	-0.0120557	-0.183841	-0.0502668	-0.101126	-0.331785	-0.0515663	bin.23	-0.0639583	0.0242891	-0.139475	-0.0392941	-0.0625237	0.00363569
	bin.256	-0.096266	-0.0884173	-0.026802	-0.118205	0.0931706	-0.00668611	bin.241	0.0954259	0.0674916	-0.142001	-0.30457	-0.0786485	0.0490855
	bin.258	-0.0940952	-0.0709662	0.034978	-0.0203009	0.024568	0.0152256	bin.244	0.189159	-0.110458	0.210714	0.053112	0.00335928	0.0514356
	bin.261	-0.0579631	0.132669	-0.118123	0.161557	0.0984676	-0.0196545	bin.246	-0.116924	-0.040484	-0.0653026	0.0879137	0.0596294	-0.0580653
	bin.268	-0.015592	-0.0484642	0.0662791	-0.0217877	0.0097507	0.116055	bin.251	0.0695983	0.0636108	-0.0615284	0.199013	-0.00877089	-0.0894995
	bin.269	-0.0052196	-0.08846	0.0583699	-0.145234	-0.130716	0.12161	bin.256	0.167609	0.128364	0.131076	-0.000643308	-0.234236	0.10096
	bin.279	0.00200722	-0.0139613	0.149457	0.00780628	0.00665095	0.101657	bin.258	-0.100071	0.0562875	0.0589743	-0.0680042	0.0508583	0.106911
	bin.283	0.0274866	-0.0915414	-0.0900205	0.0392402	0.073669	0.0192821	bin.261	-0.0347494	0.147324	-0.144387	-0.182333	0.117836	0.0273375
	bin.291	-0.0744079	-0.128033	-0.090081	-0.088126	-0.0283236	0.0386598	bin.268	0.129546	0.0269366	0.0992749	0.0614642	-0.144087	0.104971
	bin.294	-0.0904946	0.0599738	-0.155021	0.156257	0.195143	0.0243894	bin.269	0.019399	-0.225891	0.0612006	-0.0641518	0.0602256	0.0820228
	bin.299	0.0476795	-0.0202625	0.103596	-0.0671453	0.0591086	0.0268502	bin.275	0.0073466	0.0323361	-0.0989199	-0.0349237	0.0243426	0.121473
	bin.318	-0.117842	-0.104187	-0.0184351	-0.0240285	-0.116057	0.0481881	bin.279	0.041643	-0.198717	0.0598754	-0.106198	-0.0762208	-0.0766975
	bin.320	-0.0722564	0.130616	0.145935	0.193629	-0.0377214	0.149735	bin.283	-0.155881	0.0915537	0.00100883	-0.045935	-0.115851	0.0106008
	bin.327	-0.0801736	0.0304022	0.0155888	-0.16081	0.0449996	-0.157842	bin.291	0.0981898	-0.0103166	-0.125596	-0.129143	-0.221257	0.0950742
	bin.339	-0.0671466	-0.0364978	0.0577242	-0.037365	0.112324	0.0275192	bin.294	0.112148	0.115757	0.0166051	0.00465199	-0.0970234	-0.180967
	bin.343	0.104621	-0.08749	0.0366631	-0.0501062	0.0277251	-0.00264726	bin.299	0.0925004	0.0388051	-0.104905	0.0951873	-0.0366424	0.125765
	bin.351	-0.0948671	-0.0603833	-0.00158398	0.000166857	-0.042523	0.0517293	bin.302	0.0575738	-0.030184	-0.10934	-0.0819807	-0.0499604	0.17227
	bin.355	-0.0446916	-0.00500421	-0.0389114	-0.090282	0.0108806	0.0669026	bin.304	-0.037284	0.0311398	-0.180561	-0.0355298	0.0509524	0.0612879
	bin.356	0.10362	0.204318	0.0525339	0.00424709	-0.104922	0.0377028	bin.318	-0.0138142	0.0220916	-0.0895898	0.192648	0.00356828	0.0117428
	bin.367	0.0149103	-0.0265618	0.195689	-0.10184	-0.102886	0.0621013	bin.32	0.135045	0.0315985	-0.103885	0.0217471	0.0303427	0.101437
	bin.375	-0.049945	-0.0482053	0.015497	0.0576349	-0.0868195	0.0379878	bin.320	0.161061	-0.0221896	-0.0600403	0.0409687	-0.133657	-0.00861388
	bin.378	-0.14191	-0.00477356	-0.0974667	-0.151914	0.191821	-0.111741	bin.325	-0.00787822	0.109601	0.0968491	0.110408	0.0172043	0.121857
	bin.386	-0.20245	0.182794	0.209557	-0.0967773	-0.0632045	0.0323455	bin.327	0.244492	-0.0184593	0.084952	-0.00758232	0.0814001	-0.0203974
	bin.388	-0.0854152	0.0755291	0.127391	0.12764	0.005312	0.101311	bin.339	-0.0841838	0.0416556	-0.196302	0.0763313	-0.123205	-0.0657994
	bin.393	-0.028621	-0.106515	0.00328162	-0.16106	0.0453088	0.123431	bin.343	-0.125357	0.031879	-0.0094495	-0.040794	0.0792614	-0.0274956
	bin.403	-0.0887225	-0.0554166	-0.0547601	-0.165959	0.0245631	0.0652895	bin.351	0.0510102	0.0827018	0.0239921	-0.048935	0.0406339	0.0756056
	bin.41	-0.0660951	-0.125759	0.282963	0.13693	0.177894	-0.180971	bin.355	-0.0917128	-0.206745	0.157911	0.0242723	-0.0467265	-0.0128603
	bin.412	-0.246365	0.0479274	0.024127	-0.132323	-0.122854	-0.185902	bin.356	-0.0568173	0.0041674	-0.0604061	-0.0287925	0.0721226	-0.0257367
	bin.415	-0.0385384	-0.0612497	-0.013822	-0.101487	-0.0670778	-0.0672401	bin.361	0.0261037	-0.013542	-0.0340071	0.0685145	0.0114864	0.0932876
	bin.417	0.0740068	0.0834182	0.101727	0.170233	-0.149234	-0.582306	bin.366	0.0312785	-0.00411976	0.032827	-0.0021572	-0.00503079	0.115591
	bin.428	0.0529933	0.0417885	-0.0231813	-0.0499891	0.0690341	-0.0375275	bin.367	0.010354	-0.0526273	-0.120132	0.18817	0.00595871	-0.0138233
	bin.434	-0.104443	-0.0733407	0.0131645	0.0117965	0.00635966	0.055032	bin.375	-0.0716187	0.0344683	0.0226401	0.00901978	0.0710516	0.130917
	bin.447	0.00774819	-0.122872	0.18086	-0.0964395	-0.103237	0.0426067	bin.378	0.170327	0.160939	0.0661842	0.00679201	-0.00437986	-0.0663679
	bin.449	-0.0280669	0.257121	-0.0962884	0.0621902	0.134921	-0.00860866	bin.386	0.163986	0.0792001	0.0137629	-0.124303	0.126312	-0.0261377
	bin.451	0.0858375	0.0188104	0.0622793	0.111084	0.078385	0.157852	bin.388	0.1135	0.041605	0.0648701	0.118621	-0.18172	-0.112844
	bin.455	0.0223455	0.257507	-0.0757913	-0.0483635	-0.0859296	-0.0755971	bin.393	0.137818	-0.14254	0.109409	-0.00518289	-0.102125	-0.0146563
	bin.46	-0.0273104	-0.0223918	0.0238329	0.0204625	0.0241045	0.0866571	bin.403	0.0143441	-0.0308424	-0.0608988	0.115754	0.0603083	0.127184
	bin.467	0.0442404	-0.0811367	-0.0567077	0.109972	0.0197275	0.000828212	bin.41	0.0613845	-0.161296	-0.0076144	-0.0777258	0.0278453	-0.0840328
	bin.47	0.144417	-0.00813195	-0.171957	0.0178506	0.0493666	0.0454275	bin.412	0.196349	-0.0299419	0.0573848	-0.0234946	0.0693382	-0.20284
	bin.471	0.168806	-0.00298254	-0.103802	0.123157	0.0457639	-0.0408656	bin.415	0.00594414	-0.0377905	-0.164069	0.108481	0.131779	-0.00622373
	bin.475	-0.00135708	0.0710342	-0.252628	0.0574364	-0.00144016	-0.0785808	bin.417	-0.0781574	0.0462143	-0.108926	-0.058485	0.033527	-0.245927
	bin.479	0.0474782	-0.0637271	0.0510397	-0.0507398	0.0723489	0.105253	bin.428	-0.12635	-0.0399715	0.0501774	-0.0438635	-0.0693323	-0.0535229
	bin.480	-0.21117	0.0181941	-0.129427	0.0489937	-0.196505	-0.213679	bin.434	0.00928374	-0.21754	-0.0614587	0.103561	0.025603	0.0276298
	bin.482	0.106146	-0.1787	0.0797285	-0.109897	0.0574886	0.0164248	bin.447	-0.0829776	0.0141365	-0.0076702	0.0423507	-0.016615	0.0476925
	bin.493	0.028405	0.0209083	0.00212202	-0.00339253	0.0175138	-0.0255165	bin.449	0.0172821	0.0133209	0.0565668	-0.108793	0.143058	-0.205478
	bin.507	0.00364745	0.0228244	-0.0953486	-0.0307833	0.0419832	-0.147392	bin.45	0.0247884	0.00273696	0.017356	0.0106031	0.0375392	0.154726
	bin.512	-0.0649806	-0.0542469	0.0148205	0.0763865	-0.114452	0.0505461	bin.451	-0.018536	-0.0204345	-0.0727109	0.00165226	0.0493041	-0.0347375
	bin.515	-0.0459707	-0.176967	-0.0785109	0.0976695	0.0243918	0.0643547	bin.455	-0.011572	0.0140198	-0.0664425	-0.142092	0.157145	-0.129254
	bin.525	-0.16617	0.245594	0.118864	0.163641	-0.196885	0.134902	bin.46	-0.0368357	-0.0850817	0.0251118	-0.167347	-0.0143866	0.0364314
	bin.540	0.184441	0.0540964	-0.0814193	0.0921398	0.0340665	-0.0608192	bin.467	0.0272059	-0.233574	0.0371706	0.0420699	0.103172	0.15191
	bin.550	0.144144	0.108096	-0.0453162	-0.0346321	0.0470961	-0.0624464	bin.47	-0.175111	-0.0460592	0.0479932	-0.0357043	-0.135168	-0.0568919
	bin.62	-0.0755503	-0.169101	-0.054027	0.172353	-0.0419484	0.132625	bin.471	-0.0838134	0.0375169	0.0439263	0.0320147	0.0200876	-0.0634557
	bin.64	-0.0520013	-0.0379727	0.0262028	0.0432565	-0.0475944	0.0207342	bin.475	0.0306946	0.112736	0.0385202	-0.0261475	-0.135391	-0.232326
	bin.66	0.173614	0.0940572	0.0284215	-0.0809375	-0.00591204	0.00668226	bin.476	0.0145635	0.069561	-0.0279737	-0.250225	-0.185095	0.159993
	bin.68	0.0270102	0.111609	0.0298755	0.0638785	-0.0689959	0.131927	bin.479	-0.0364379	0.0346203	0.0195469	-0.0203638	-0.0011375	0.0651768
	bin.74	-0.059264	-0.00505894	-0.129283	0.235911	-0.137835	0.0645289	bin.480	0.161023	0.0230658	-0.148484	-0.00543464	-0.0114027	-0.206064
	bin.75	0.253482	-0.0433295	0.0648954	0.0981096	-0.167789	-0.0030064	bin.482	-0.150215	0.0598169	-0.0139677	0.038591	-0.0444949	0.00546666
	bin.83	-0.0608769	0.0316496	0.0716138	0.0493714	0.157417	0.104709	bin.493	-0.129455	0.068267	0.189914	-0.0674408	-0.0261014	0.0363821
	bin.86	-0.00413948	-0.00479638	-0.0175332	-0.0431033	0.0422512	-0.00332903	bin.50	0.0781005	0.0718261	0.0277483	0.00722816	0.0505198	0.168102
	bin.94	-0.0554582	-0.0469887	0.0362194	0.0443906	-0.0505837	0.0167416	bin.507	0.0712768	0.0172805	0.106633	-0.0348243	-0.0321671	-0.184363
	bin.98	0.231271	-0.0136233	-0.0257195	-0.0200739	-0.0340924	0.0159326	bin.512	-0.111463	-0.00311047	-0.0276283	-0.0751675	-0.260298	0.0645926
								bin.515	-0.0582579	-0.231599	0.00286536	-0.100297	-0.0971348	0.00232432
	Site	13	6					bin.525	0.123813	0.0788359	-0.0126855	-0.215858	0.219825	0.0616588
	1596	-0.0462459	-0.100383	-0.171234	0.107632	-0.272743	0.139783	bin.540	-0.14391	0.0530037	0.0665804	-0.0144292	0.159689	0.0494465
	627	0.360352	0.213331	-0.169745	-0.397018	0.511455	-0.225368	bin.550	-0.0940611	0.102996	0.0392145	-0.0672082	0.190165	0.00382971
	624	0.508564	0.205369	-0.0513707	0.172228	-0.161425	0.483236	bin.6	-0.0986291	0.00608321	-0.00676017	-0.0245298	-0.162868	0.066443
	668	0.0489809	-0.266272	0.330782	0.0384613	0.0929396	-0.0714491	bin.60	0.0157063	0.00384451	-0.0105674	0.000264433	0.0552145	0.067709
	704	-0.081245	-0.174354	0.320853	0.383258	0.22016	-0.481122	bin.62	0.0309163	-0.0145619	-0.183106	0.0690677	-0.0394916	0.0748791
	457	-0.0293533	-0.198824	-0.0254025	-0.33996	-0.551669	-0.267719	bin.64	-0.0690271	0.0929971	0.0553337	0.0257659	0.119443	0.0723584
	686	-0.0216417	-0.193544	-0.422104	-0.165655	0.173918	0.101505	bin.66	-0.119668	-0.0192915	0.00476322	-0.0205332	-0.0198825	-0.115095
	703	-0.0898628	-0.139376	0.45843	0.0473354	0.264069	0.521811	bin.68	0.0655745	-0.0685405	0.171841	0.103326	-0.025498	-0.0561183
	300	-0.060794	-0.102741	0.0103074	0.105252	-0.324266	0.0337925	bin.74	0.075238	0.0677839	-0.0207589	-0.111109	0.0702333	0.191358
	626	0.448905	0.209452	0.0738752	0.159274	-0.14715	-0.305856	bin.75	-0.125009	0.127481	0.141877	0.0608205	-0.0465361	0.0422098
	813	-0.405247	0.381675	-0.404581	0.503311	0.106966	-0.0475558	bin.83	-0.0264791	0.0458973	0.0340568	0.122531	-0.0541121	0.0436287
	682	-0.21239	-0.412492	-0.264197	-0.186289	0.17511	0.0847723	bin.86	-0.0965176	-0.151978	0.0774914	0.0218864	0.040276	-0.0151132
	701	-0.420022	0.578159	0.314386	-0.427828	-0.0873664	0.0341696	bin.94	-0.0495598	0.05964	-0.0687992	-0.0852822	-0.0907686	-0.0110224
								bin.98	-0.150102	0.0702304	-0.0581931	0.134813	0.06443	-0.00857738
								Site	14	6
								1596	-0.0574099	0.0100417	-0.0903146	-0.343333	-0.789256	-0.0459004
								627	-0.437459	0.0776046	0.130296	0.0106369	0.0872028	0.125223
								624	-0.467775	0.139605	0.15056	-0.00332957	0.11522	0.285061
								668	0.0678476	-0.411299	0.15376	-0.0866204	0.0260132	-0.279104
								704	0.0866555	-0.515296	0.110604	-0.0282484	0.117778	0.0581498
								457	0.0865418	0.101034	-0.449807	0.47589	0.172933	-0.243454
								686	0.323697	0.217813	0.404802	0.271843	-0.130472	0.386465
								703	0.0780643	-0.508632	0.0779928	0.00594036	0.13216	0.072576
								300	0.120149	-0.0305062	-0.5146	-0.0826548	-0.19894	0.195765
								626	-0.468426	0.130737	0.121216	-0.0226278	0.0383477	-0.306552
								813	0.18256	0.294311	-0.0611843	-0.454045	0.310876	-0.43622
								682	0.356907	0.274423	0.400181	0.198281	-0.135403	-0.27875
								767	-0.0987712	0.0122376	-0.274596	0.42837	-0.0842797	0.0136333
								701	0.227419	0.207927	-0.158908	-0.370101	0.337822	0.453108

## Sheet: Figure 2b
Figure 2b
	sample_id	log_ratio_expression	log_ratio_abundance	treatment
	624	-6.25511	-9.09079	Ctrl
	626	-6.8083	-9.51192	Ctrl
	627	-7.01751	-9.22281	Ctrl
	701	-3.91675	-3.91659	Ctrl
	813	-5.86706	-5.91391	Ctrl
	1596	-2.40293	-8.7604	EtOH
	300	-4.26268	-7.02095	EtOH
	457	-5.0814	-6.54891	EtOH
	668	0.529079	-3.22576	EtOH
	682	0.172448	-1.81187	EtOH
	686	1.2803	-1.46964	EtOH
	703	-2.25129	-3.19611	EtOH
	704	0.15924	-2.42495	EtOH
	767	-	-6.69906	EtOH

## Sheet: Figure 2c&d
Figure 2c&d
	#sampleid	Alcohol dehydrogenase	Acetaldehyde dehydrogenase	Acetate kinase	Phosphoacylase	AMP AcetylCoA (synthetase)	treatment
	1596	-1.57811	-1.57811	-0.972422	-1.1038	-1.46291	EtOH
	457	-2.96152	-3.53291	-1.37072	-2.08879	-3.53291	EtOH
	767	0	0	0	0	0	EtOH
	300	-2.51774	-2.51774	-1.31263	-1.21298	-2.51774	EtOH
	682	-2.76492	-3.13264	-2.28299	-1.87358	-3.13264	EtOH
	686	-1.69617	-2.73652	-2.58165	-1.69269	-2.73652	EtOH
	668	-2.05002	-2.22622	-1.37606	-2.04523	-2.11201	EtOH
	703	-1.44692	-1.44692	-0.934335	-0.899496	-1.3329	EtOH
	704	-2.23626	-2.23626	-1.14179	-1.36336	-2.12205	EtOH
	624	-3.89979	-4.19308	-1.96357	-2.55267	-4.53832	Ctrl
	626	-5.25807	-4.22112	-1.78881	-2.20608	-5.46181	Ctrl
	627	-2.28434	-4.13583	-1.80197	-1.57145	-2.93917	Ctrl
	701	-1.88176	-3.92182	-1.19072	-1.03414	-2.14312	Ctrl
	813	-3.0125	-5.26797	-1.93931	-2.30211	-3.31732	Ctrl

## Sheet: Figure 2e
Figure 2e
	treatment	VFA	value
	Ctrl	acetate	594.088
	Ctrl	acetate	689.768
	Ctrl	acetate	565.626
	EtOH	acetate	3856.05
	EtOH	acetate	861.739
	EtOH	acetate	682.381
	EtOH	acetate	3434.21
	EtOH	acetate	2240.05
	EtOH	acetate	4085.21
	EtOH	acetate	3504.17
	EtOH	acetate	794.277
	Ctrl	propionate	9.06215
	Ctrl	propionate	9.60089
	Ctrl	propionate	10.1372
	EtOH	propionate	9.95605
	EtOH	propionate	9.1317
	EtOH	propionate	9.82283
	EtOH	propionate	9.32319
	EtOH	propionate	8.73098
	EtOH	propionate	9.72765
	EtOH	propionate	9.04441
	EtOH	propionate	9.10446
	Ctrl	isobutyrate	6.28228
	Ctrl	isobutyrate	6.3067
	Ctrl	isobutyrate	6.84013
	EtOH	isobutyrate	6.84581
	EtOH	isobutyrate	6.25418
	EtOH	isobutyrate	6.35341
	EtOH	isobutyrate	8.26603
	EtOH	isobutyrate	6.15767
	EtOH	isobutyrate	7.56039
	EtOH	isobutyrate	6.94015
	EtOH	isobutyrate	6.26479
	Ctrl	butyrate	2.09438
	Ctrl	butyrate	1.80596
	Ctrl	butyrate	2.04025
	EtOH	butyrate	1.91488
	EtOH	butyrate	1.44564
	EtOH	butyrate	1.65055
	EtOH	butyrate	1.86896
	EtOH	butyrate	1.34389
	EtOH	butyrate	2.55057
	EtOH	butyrate	1.38362
	EtOH	butyrate	1.13317
	Ctrl	isovalerate	0.502333
	Ctrl	isovalerate	0.650442
	Ctrl	isovalerate	0.741198
	EtOH	isovalerate	0.532077
	EtOH	isovalerate	0.389681
	EtOH	isovalerate	0.586505
	EtOH	isovalerate	0.648599
	EtOH	isovalerate	0.533105
	EtOH	isovalerate	0.866813
	EtOH	isovalerate	0.508641
	EtOH	isovalerate	0.566279
	Ctrl	valerate	1.12133
	Ctrl	valerate	1.24081
	Ctrl	valerate	1.62093
	EtOH	valerate	1.73973
	EtOH	valerate	0.845709
	EtOH	valerate	1.60063
	EtOH	valerate	0.73179
	EtOH	valerate	0.905233
	EtOH	valerate	1.05558
	EtOH	valerate	0.894734
	EtOH	valerate	0.842482
	Ctrl	caproate	6.97537
	Ctrl	caproate	6.92533
	Ctrl	caproate	8.68959
	EtOH	caproate	9.1654
	EtOH	caproate	6.26263
	EtOH	caproate	10.1456
	EtOH	caproate	4.63866
	EtOH	caproate	4.83492
	EtOH	caproate	5.17935
	EtOH	caproate	5.83435
	EtOH	caproate	4.3517
	Ctrl	heptanoate	2.52726
	Ctrl	heptanoate	2.7406
	Ctrl	heptanoate	2.11196
	EtOH	heptanoate	2.2667
	EtOH	heptanoate	2.61521
	EtOH	heptanoate	2.70159
	EtOH	heptanoate	2.2656
	EtOH	heptanoate	1.62668
	EtOH	heptanoate	2.19028
	EtOH	heptanoate	2.4761
	EtOH	heptanoate	2.07824

## Sheet: Figure 3
Figure 3
	Sample	Pathway	Expression	Abundance
	624	Carbon fixation	1.7998	2.64405
	624	Degradation of aromatic compounds	0.11744	1.98944
	624	Fatty acid degradation	2.00142	2.08672
	624	Tryptophan metabolism	1.3101	0.853466
	624	Amino sugar and nucleotide sugar metabolism	2.5579	3.18044
	624	Sulfur metabolism	0.199513	1.57484
	624	Fatty acid metabolism	2.30651	3.75165
	624	TCA cycle	1.88547	3.16933
	624	Cysteine and methionine metabolism	0.824568	2.67589
	624	Lysine biosynthesis	0.203418	2.13403
	624	Butanoate metabolism	2.04445	2.59801
	624	Synthesis and degradation of ketone bodies	1.25559	0.342875
	624	Fatty acid elongation	1.2538	0.846399
	624	Terpenoid backbone biosynthesis	1.71556	2.7159
	624	Propanoate metabolism	1.62931	1.79027
	624	Biosynthesis of secondary metabolites	4.0613	5.26889
	624	Glycine, serine and threonine metabolism	1.72215	3.3063
	624	Glycolysis / Gluconeogenesis	3.18218	3.54556
	624	Carbon metabolism	3.86989	4.2775
	624	Benzoate degradation	1.92252	1.2444
	624	Biosynthesis of amino acids	3.46449	4.73191
	624	Valine, leucine and isoleucine biosynthesis	1.05239	2.75169
	624	Valine, leucine and isoleucine degradation	1.84028	3.10317
	624	Lysine degradation	1.2637	0.717337
	624	Arginine and proline metabolism	1.76284	3.61739
	624	Pyruvate metabolism	2.5794	3.51499
	624	Fatty acid biosynthesis	1.11677	3.6617
	624	Glyoxylate and dicarboxylate metabolism	2.26579	3.61985
	813	Carbon fixation	1.77947	3.19204
	813	Degradation of aromatic compounds	0.682639	2.38557
	813	Fatty acid degradation	1.28116	2.77275
	813	Tryptophan metabolism	-0.144732	1.01358
	813	Amino sugar and nucleotide sugar metabolism	2.1704	3.52944
	813	Sulfur metabolism	0.692393	2.26265
	813	Fatty acid metabolism	2.79368	4.22162
	813	TCA cycle	2.19766	3.52898
	813	Cysteine and methionine metabolism	1.50845	3.1034
	813	Lysine biosynthesis	0.995754	2.37838
	813	Butanoate metabolism	1.50758	3.02637
	813	Synthesis and degradation of ketone bodies	-0.998792	-1.04962
	813	Fatty acid elongation	0.564036	1.97738
	813	Terpenoid backbone biosynthesis	1.4042	2.94351
	813	Propanoate metabolism	0.94629	2.26655
	813	Biosynthesis of secondary metabolites	4.2266	5.64158
	813	Glycine, serine and threonine metabolism	1.97964	3.43896
	813	Glycolysis / Gluconeogenesis	2.77576	3.73478
	813	Carbon metabolism	3.44632	4.71099
	813	Benzoate degradation	0.348475	1.48113
	813	Biosynthesis of amino acids	3.61311	5.03574
	813	Valine, leucine and isoleucine biosynthesis	1.6079	3.10009
	813	Valine, leucine and isoleucine degradation	2.11274	3.48886
	813	Lysine degradation	-0.219572	0.835302
	813	Arginine and proline metabolism	2.27017	3.79008
	813	Pyruvate metabolism	2.52959	3.77176
	813	Fatty acid biosynthesis	2.63698	4.08269
	813	Glyoxylate and dicarboxylate metabolism	2.41564	3.86241
	686	Carbon fixation	1.94179	2.89546
	686	Degradation of aromatic compounds	0.430661	2.38021
	686	Fatty acid degradation	1.50886	2.11312
	686	Tryptophan metabolism	0.847868	0.820305
	686	Amino sugar and nucleotide sugar metabolism	2.28273	3.15422
	686	Sulfur metabolism	-0.538466	1.79519
	686	Fatty acid metabolism	2.57178	3.9613
	686	TCA cycle	1.75597	3.42693
	686	Cysteine and methionine metabolism	1.2205	2.77665
	686	Lysine biosynthesis	-0.101303	2.15946
	686	Butanoate metabolism	2.02058	2.77574
	686	Synthesis and degradation of ketone bodies	0.805787	0.11184
	686	Fatty acid elongation	0.739167	0.974361
	686	Terpenoid backbone biosynthesis	1.39582	2.63788
	686	Propanoate metabolism	1.37748	2.01218
	686	Biosynthesis of secondary metabolites	4.57149	5.41489
	686	Glycine, serine and threonine metabolism	2.25268	3.34166
	686	Glycolysis / Gluconeogenesis	3.57707	3.74893
	686	Carbon metabolism	4.08848	4.53201
	686	Benzoate degradation	0.865453	1.41208
	686	Biosynthesis of amino acids	3.98121	4.88864
	686	Valine, leucine and isoleucine biosynthesis	1.05083	2.85221
	686	Valine, leucine and isoleucine degradation	1.85517	3.13612
	686	Lysine degradation	0.739167	0.580647
	686	Arginine and proline metabolism	3.33462	3.80741
	686	Pyruvate metabolism	2.6518	3.6396
	686	Fatty acid biosynthesis	2.21312	3.88592
	686	Glyoxylate and dicarboxylate metabolism	2.66471	3.79731
	457	Carbon fixation	1.91489	2.68683
	457	Degradation of aromatic compounds	1.12306	2.07425
	457	Fatty acid degradation	1.35745	1.64056
	457	Tryptophan metabolism	0.841806	0.936617
	457	Amino sugar and nucleotide sugar metabolism	2.53506	3.21714
	457	Sulfur metabolism	-0.202149	1.55913
	457	Fatty acid metabolism	2.81648	3.85887
	457	TCA cycle	1.96607	3.28707
	457	Cysteine and methionine metabolism	1.57477	2.75097
	457	Lysine biosynthesis	1.37991	2.26305
	457	Butanoate metabolism	1.81169	2.69305
	457	Synthesis and degradation of ketone bodies	0.665393	-0.130591
	457	Fatty acid elongation	0.665393	0.629405
	457	Terpenoid backbone biosynthesis	1.60529	2.52974
	457	Propanoate metabolism	1.38204	2.02412
	457	Biosynthesis of secondary metabolites	4.1741	5.24868
	457	Glycine, serine and threonine metabolism	1.97121	3.09924
	457	Glycolysis / Gluconeogenesis	3.07689	3.58445
	457	Carbon metabolism	3.73294	4.2733
	457	Benzoate degradation	1.27541	1.41518
	457	Biosynthesis of amino acids	3.67759	4.80383
	457	Valine, leucine and isoleucine biosynthesis	1.76027	2.7186
	457	Valine, leucine and isoleucine degradation	1.94979	3.11538
	457	Lysine degradation	0.890011	0.856276
	457	Arginine and proline metabolism	1.87711	3.85346
	457	Pyruvate metabolism	2.62316	3.68779
	457	Fatty acid biosynthesis	2.5604	3.79549
	457	Glyoxylate and dicarboxylate metabolism	2.33234	3.69269
	703	Carbon fixation	1.63309	2.8848
	703	Degradation of aromatic compounds	0.560749	2.08033
	703	Fatty acid degradation	1.06531	1.73209
	703	Tryptophan metabolism	0.527371	0.76296
	703	Amino sugar and nucleotide sugar metabolism	2.85727	3.10973
	703	Sulfur metabolism	0.124308	1.81825
	703	Fatty acid metabolism	1.85058	3.61706
	703	TCA cycle	1.70643	3.31046
	703	Cysteine and methionine metabolism	1.0776	2.75689
	703	Lysine biosynthesis	1.31559	2.17325
	703	Butanoate metabolism	1.51114	2.5438
	703	Synthesis and degradation of ketone bodies	0.495513	0.21042
	703	Fatty acid elongation	0.495513	0.352718
	703	Terpenoid backbone biosynthesis	1.16623	2.65763
	703	Propanoate metabolism	1.03997	2.00737
	703	Biosynthesis of secondary metabolites	4.17715	5.3514
	703	Glycine, serine and threonine metabolism	1.83775	3.20791
	703	Glycolysis / Gluconeogenesis	3.14612	3.56206
	703	Carbon metabolism	3.68287	4.36189
	703	Benzoate degradation	1.23949	1.53534
	703	Biosynthesis of amino acids	3.77707	4.87786
	703	Valine, leucine and isoleucine biosynthesis	2.23067	2.90294
	703	Valine, leucine and isoleucine degradation	2.33161	3.095
	703	Lysine degradation	0.495513	0.657729
	703	Arginine and proline metabolism	1.39352	3.68594
	703	Pyruvate metabolism	2.00965	3.46874
	703	Fatty acid biosynthesis	1.34618	3.54348
	703	Glyoxylate and dicarboxylate metabolism	2.13698	3.61532
	627	Carbon fixation	2.41977	2.69241
	627	Degradation of aromatic compounds	1.08491	1.98795
	627	Fatty acid degradation	2.31317	2.30787
	627	Tryptophan metabolism	1.3272	0.672289
	627	Amino sugar and nucleotide sugar metabolism	2.9177	3.24798
	627	Sulfur metabolism	1.00728	1.60484
	627	Fatty acid metabolism	3.26612	3.77505
	627	TCA cycle	2.70238	3.08689
	627	Cysteine and methionine metabolism	1.99804	2.703
	627	Lysine biosynthesis	1.2841	2.10718
	627	Butanoate metabolism	2.39333	2.63764
	627	Synthesis and degradation of ketone bodies	1.1598	0.0688099
	627	Fatty acid elongation	1.6705	1.15933
	627	Terpenoid backbone biosynthesis	2.11926	2.76157
	627	Propanoate metabolism	1.93081	1.77199
	627	Biosynthesis of secondary metabolites	4.7855	5.2858
	627	Glycine, serine and threonine metabolism	2.61261	3.36059
	627	Glycolysis / Gluconeogenesis	3.66008	3.45033
	627	Carbon metabolism	4.27243	4.29956
	627	Benzoate degradation	1.73013	1.07866
	627	Biosynthesis of amino acids	4.22583	4.73379
	627	Valine, leucine and isoleucine biosynthesis	1.97188	2.77967
	627	Valine, leucine and isoleucine degradation	2.60349	3.13561
	627	Lysine degradation	1.27742	0.709711
	627	Arginine and proline metabolism	2.61796	3.578
	627	Pyruvate metabolism	3.19517	3.43224
	627	Fatty acid biosynthesis	2.86649	3.6692
	627	Glyoxylate and dicarboxylate metabolism	2.94056	3.59941
	300	Carbon fixation	1.68559	2.93318
	300	Degradation of aromatic compounds	-0.426088	2.13854
	300	Fatty acid degradation	1.05306	2.21058
	300	Tryptophan metabolism	0.0639203	0.667206
	300	Amino sugar and nucleotide sugar metabolism	2.26841	3.3708
	300	Sulfur metabolism	0.134018	1.95468
	300	Fatty acid metabolism	2.71934	3.84128
	300	TCA cycle	1.48003	3.43596
	300	Cysteine and methionine metabolism	1.30852	2.89312
	300	Lysine biosynthesis	0.659575	2.20283
	300	Butanoate metabolism	1.47121	2.88857
	300	Synthesis and degradation of ketone bodies	-0.44155	-0.384104
	300	Fatty acid elongation	0.627083	1.1091
	300	Terpenoid backbone biosynthesis	1.11987	2.81026
	300	Propanoate metabolism	0.822632	2.23118
	300	Biosynthesis of secondary metabolites	4.04627	5.48079
	300	Glycine, serine and threonine metabolism	1.71878	3.33966
	300	Glycolysis / Gluconeogenesis	3.0762	3.66198
	300	Carbon metabolism	3.73973	4.53375
	300	Benzoate degradation	0.540443	1.42695
	300	Biosynthesis of amino acids	3.45152	4.93815
	300	Valine, leucine and isoleucine biosynthesis	1.5998	2.98108
	300	Valine, leucine and isoleucine degradation	1.79347	3.35454
	300	Lysine degradation	0.0184795	0.674783
	300	Arginine and proline metabolism	2.03204	3.85463
	300	Pyruvate metabolism	2.25736	3.78213
	300	Fatty acid biosynthesis	2.54314	3.74821
	300	Glyoxylate and dicarboxylate metabolism	1.81022	3.71922
	682	Carbon fixation	1.20806	3.13986
	682	Degradation of aromatic compounds	-0.428127	2.52487
	682	Fatty acid degradation	-0.037748	2.24894
	682	Tryptophan metabolism	-0.465026	0.99441
	682	Amino sugar and nucleotide sugar metabolism	1.94123	3.35678
	682	Sulfur metabolism	-0.76341	2.12906
	682	Fatty acid metabolism	1.81393	4.15859
	682	TCA cycle	1.56271	3.6088
	682	Cysteine and methionine metabolism	1.16258	2.89243
	682	Lysine biosynthesis	0.284855	2.2447
	682	Butanoate metabolism	1.42805	2.91187
	682	Synthesis and degradation of ketone bodies	-1.05817	0.146946
	682	Fatty acid elongation	-1.12065	1.24499
	682	Terpenoid backbone biosynthesis	0.440619	2.72858
	682	Propanoate metabolism	0.883401	2.25434
	682	Biosynthesis of secondary metabolites	3.92309	5.54548
	682	Glycine, serine and threonine metabolism	1.45097	3.44541
	682	Glycolysis / Gluconeogenesis	2.94955	3.799
	682	Carbon metabolism	3.58527	4.70232
	682	Benzoate degradation	-0.462833	1.5276
	682	Biosynthesis of amino acids	3.38439	4.98959
	682	Valine, leucine and isoleucine biosynthesis	0.687804	2.96703
	682	Valine, leucine and isoleucine degradation	1.47349	3.29553
	682	Lysine degradation	-1.12065	0.714104
	682	Arginine and proline metabolism	2.41792	3.91974
	682	Pyruvate metabolism	2.16664	3.82706
	682	Fatty acid biosynthesis	1.73156	4.08126
	682	Glyoxylate and dicarboxylate metabolism	1.97126	3.89276
	1596	Carbon fixation	1.71298	2.71855
	1596	Degradation of aromatic compounds	0.204625	2.19462
	1596	Fatty acid degradation	1.46251	2.31035
	1596	Tryptophan metabolism	0.859728	0.429882
	1596	Amino sugar and nucleotide sugar metabolism	1.84683	3.13505
	1596	Sulfur metabolism	0.850631	1.78459
	1596	Fatty acid metabolism	1.86152	3.69875
	1596	TCA cycle	1.77776	3.39171
	1596	Cysteine and methionine metabolism	1.113	2.87018
	1596	Lysine biosynthesis	0.394901	2.18054
	1596	Butanoate metabolism	1.70625	2.70412
	1596	Synthesis and degradation of ketone bodies	0.845638	-0.554215
	1596	Fatty acid elongation	0.845638	0.744217
	1596	Terpenoid backbone biosynthesis	1.4055	2.9487
	1596	Propanoate metabolism	1.64641	1.76326
	1596	Biosynthesis of secondary metabolites	3.74321	5.52641
	1596	Glycine, serine and threonine metabolism	1.87589	3.52118
	1596	Glycolysis / Gluconeogenesis	2.65531	3.6879
	1596	Carbon metabolism	3.15815	4.42111
	1596	Benzoate degradation	1.32071	1.32094
	1596	Biosynthesis of amino acids	3.0301	4.98386
	1596	Valine, leucine and isoleucine biosynthesis	-0.142005	3.11195
	1596	Valine, leucine and isoleucine degradation	1.38387	3.13635
	1596	Lysine degradation	0.90796	0.461872
	1596	Arginine and proline metabolism	1.39764	3.81746
	1596	Pyruvate metabolism	2.54275	3.65218
	1596	Fatty acid biosynthesis	0.899677	3.62482
	1596	Glyoxylate and dicarboxylate metabolism	2.34751	3.63077
	673etoh	Carbon fixation	3.04296	3.14806
	673etoh	Degradation of aromatic compounds	2.24271	2.405
	673etoh	Fatty acid degradation	2.55937	2.30844
	673etoh	Tryptophan metabolism	0.834441	0.568911
	673etoh	Amino sugar and nucleotide sugar metabolism	3.32884	3.44385
	673etoh	Sulfur metabolism	1.85003	1.95889
	673etoh	Fatty acid metabolism	4.2418	4.18364
	673etoh	TCA cycle	3.32836	3.40855
	673etoh	Cysteine and methionine metabolism	2.70113	2.80185
	673etoh	Lysine biosynthesis	2.13387	2.3739
	673etoh	Butanoate metabolism	2.86992	2.89084
	673etoh	Synthesis and degradation of ketone bodies	-0.336556	-0.9544
	673etoh	Fatty acid elongation	1.75443	1.0358
	673etoh	Terpenoid backbone biosynthesis	2.80156	2.98888
	673etoh	Propanoate metabolism	2.1703	2.21492
	673etoh	Biosynthesis of secondary metabolites	5.43498	5.53081
	673etoh	Glycine, serine and threonine metabolism	3.21524	3.39359
	673etoh	Glycolysis / Gluconeogenesis	3.66043	3.57313
	673etoh	Carbon metabolism	4.54869	4.66296
	673etoh	Benzoate degradation	1.43071	1.20665
	673etoh	Biosynthesis of amino acids	4.83485	4.93202
	673etoh	Valine, leucine and isoleucine biosynthesis	2.89877	3.05195
	673etoh	Valine, leucine and isoleucine degradation	3.42072	3.38854
	673etoh	Lysine degradation	0.905922	0.607878
	673etoh	Arginine and proline metabolism	3.63792	3.79197
	673etoh	Pyruvate metabolism	3.62009	3.68201
	673etoh	Fatty acid biosynthesis	4.12915	4.12665
	673etoh	Glyoxylate and dicarboxylate metabolism	3.68099	3.8037
	668	Carbon fixation	0.582608	2.59478
	668	Degradation of aromatic compounds	-0.09014	1.66774
	668	Fatty acid degradation	0.272779	1.90831
	668	Tryptophan metabolism	0.0421414	0.973195
	668	Amino sugar and nucleotide sugar metabolism	2.66085	3.02712
	668	Sulfur metabolism	0.193785	1.66524
	668	Fatty acid metabolism	0.952306	3.04214
	668	TCA cycle	1.30837	3.08426
	668	Cysteine and methionine metabolism	0.789495	2.69189
	668	Lysine biosynthesis	0.0806199	2.2284
	668	Butanoate metabolism	1.57727	2.53842
	668	Synthesis and degradation of ketone bodies	-0.376456	0.56544
	668	Fatty acid elongation	-0.659409	0.686391
	668	Terpenoid backbone biosynthesis	1.24608	2.79643
	668	Propanoate metabolism	1.01708	1.71055
	668	Biosynthesis of secondary metabolites	3.8528	5.27738
	668	Glycine, serine and threonine metabolism	1.27725	3.17919
	668	Glycolysis / Gluconeogenesis	2.70183	3.56539
	668	Carbon metabolism	3.15556	4.21895
	668	Benzoate degradation	0.324783	1.68437
	668	Biosynthesis of amino acids	3.1007	4.85078
	668	Valine, leucine and isoleucine biosynthesis	0.161521	2.56697
	668	Valine, leucine and isoleucine degradation	1.52834	2.76471
	668	Lysine degradation	-0.659409	0.727515
	668	Arginine and proline metabolism	0.986503	3.71123
	668	Pyruvate metabolism	2.07116	3.43516
	668	Fatty acid biosynthesis	0.666314	2.84387
	668	Glyoxylate and dicarboxylate metabolism	1.63129	3.6889
	701	Carbon fixation	3.11403	3.101
	701	Degradation of aromatic compounds	2.24418	2.44072
	701	Fatty acid degradation	2.35594	2.36199
	701	Tryptophan metabolism	0.823191	0.653852
	701	Amino sugar and nucleotide sugar metabolism	3.26381	3.38699
	701	Sulfur metabolism	1.67304	1.91823
	701	Fatty acid metabolism	4.05101	4.21575
	701	TCA cycle	3.26241	3.34152
	701	Cysteine and methionine metabolism	2.5557	2.81282
	701	Lysine biosynthesis	1.95204	2.36342
	701	Butanoate metabolism	2.72444	2.86181
	701	Synthesis and degradation of ketone bodies	0.00384436	-0.76378
	701	Fatty acid elongation	1.54928	1.17084
	701	Terpenoid backbone biosynthesis	2.84888	3.0126
	701	Propanoate metabolism	2.08812	2.13945
	701	Biosynthesis of secondary metabolites	5.35485	5.51424
	701	Glycine, serine and threonine metabolism	3.19001	3.38532
	701	Glycolysis / Gluconeogenesis	3.56289	3.53408
	701	Carbon metabolism	4.5334	4.62735
	701	Benzoate degradation	1.54471	1.23509
	701	Biosynthesis of amino acids	4.75965	4.9439
	701	Valine, leucine and isoleucine biosynthesis	2.84277	3.06285
	701	Valine, leucine and isoleucine degradation	3.26941	3.39305
	701	Lysine degradation	0.913075	0.727289
	701	Arginine and proline metabolism	3.57129	3.83181
	701	Pyruvate metabolism	3.52432	3.60303
	701	Fatty acid biosynthesis	3.93409	4.15176
	701	Glyoxylate and dicarboxylate metabolism	3.72549	3.8307
	673ctrl	Carbon fixation	1.81676	3.07622
	673ctrl	Degradation of aromatic compounds	-0.505308	2.13977
	673ctrl	Fatty acid degradation	1.95902	2.16554
	673ctrl	Tryptophan metabolism	1.24865	0.736824
	673ctrl	Amino sugar and nucleotide sugar metabolism	2.41981	3.39742
	673ctrl	Sulfur metabolism	-0.0963007	1.97333
	673ctrl	Fatty acid metabolism	2.2586	3.92271
	673ctrl	TCA cycle	1.58882	3.46082
	673ctrl	Cysteine and methionine metabolism	1.09927	2.87456
	673ctrl	Lysine biosynthesis	0.324931	2.25383
	673ctrl	Butanoate metabolism	1.98428	2.84609
	673ctrl	Synthesis and degradation of ketone bodies	1.20674	0.0357148
	673ctrl	Fatty acid elongation	1.2058	0.878002
	673ctrl	Terpenoid backbone biosynthesis	1.50469	2.89005
	673ctrl	Propanoate metabolism	1.44635	2.13977
	673ctrl	Biosynthesis of secondary metabolites	3.87239	5.52182
	673ctrl	Glycine, serine and threonine metabolism	1.45713	3.48305
	673ctrl	Glycolysis / Gluconeogenesis	2.87842	3.68122
	673ctrl	Carbon metabolism	3.3993	4.55198
	673ctrl	Benzoate degradation	1.75095	1.57335
	673ctrl	Biosynthesis of amino acids	3.26463	5.01933
	673ctrl	Valine, leucine and isoleucine biosynthesis	0.724906	2.94831
	673ctrl	Valine, leucine and isoleucine degradation	1.77897	3.28049
	673ctrl	Lysine degradation	1.23618	0.568304
	673ctrl	Arginine and proline metabolism	1.75528	3.91288
	673ctrl	Pyruvate metabolism	2.32928	3.70822
	673ctrl	Fatty acid biosynthesis	1.07872	3.84738
	673ctrl	Glyoxylate and dicarboxylate metabolism	2.39029	3.95418
	626	Carbon fixation	2.32082	2.54551
	626	Degradation of aromatic compounds	0.312676	2.00292
	626	Fatty acid degradation	2.74089	2.12094
	626	Tryptophan metabolism	2.04173	0.935254
	626	Amino sugar and nucleotide sugar metabolism	3.34736	3.20243
	626	Sulfur metabolism	0.387506	1.62322
	626	Fatty acid metabolism	2.92696	3.76072
	626	TCA cycle	1.86385	3.07291
	626	Cysteine and methionine metabolism	1.1144	2.62798
	626	Lysine biosynthesis	0.959677	2.17947
	626	Butanoate metabolism	2.6142	2.60289
	626	Synthesis and degradation of ketone bodies	1.99728	0.383728
	626	Fatty acid elongation	1.99669	0.950176
	626	Terpenoid backbone biosynthesis	2.33066	2.72436
	626	Propanoate metabolism	2.1761	1.78861
	626	Biosynthesis of secondary metabolites	4.62944	5.25341
	626	Glycine, serine and threonine metabolism	1.98138	3.29697
	626	Glycolysis / Gluconeogenesis	3.84219	3.49727
	626	Carbon metabolism	4.4137	4.24111
	626	Benzoate degradation	2.52098	1.3981
	626	Biosynthesis of amino acids	3.98288	4.73686
	626	Valine, leucine and isoleucine biosynthesis	1.81759	2.75571
	626	Valine, leucine and isoleucine degradation	2.56034	3.09354
	626	Lysine degradation	2.00434	0.846493
	626	Arginine and proline metabolism	1.89404	3.609
	626	Pyruvate metabolism	2.8772	3.47564
	626	Fatty acid biosynthesis	1.37364	3.65918
	626	Glyoxylate and dicarboxylate metabolism	2.68108	3.63968
	767	Carbon fixation	0.297572	2.59924
	767	Degradation of aromatic compounds	0	2.03103
	767	Fatty acid degradation	0	1.53779
	767	Tryptophan metabolism	0.0708512	0.889758
	767	Amino sugar and nucleotide sugar metabolism	0.0838714	3.19045
	767	Sulfur metabolism	0	1.56504
	767	Fatty acid metabolism	0	3.82174
	767	TCA cycle	0.426529	3.24109
	767	Cysteine and methionine metabolism	0.439465	2.72921
	767	Lysine biosynthesis	0	2.25009
	767	Butanoate metabolism	0.347353	2.68638
	767	Synthesis and degradation of ketone bodies	0	-0.0570908
	767	Fatty acid elongation	0	0.517408
	767	Terpenoid backbone biosynthesis	0.354291	2.5302
	767	Propanoate metabolism	0.231042	2.00617
	767	Biosynthesis of secondary metabolites	2.32569	5.23214
	767	Glycine, serine and threonine metabolism	0.169899	3.08522
	767	Glycolysis / Gluconeogenesis	0.179048	3.58652
	767	Carbon metabolism	1.68075	4.24713
	767	Benzoate degradation	0	1.48107
	767	Biosynthesis of amino acids	2.15039	4.80039
	767	Valine, leucine and isoleucine biosynthesis	1.50149	2.62943
	767	Valine, leucine and isoleucine degradation	1.59825	3.08233
	767	Lysine degradation	0.355181	0.855805
	767	Arginine and proline metabolism	1.3073	3.80969
	767	Pyruvate metabolism	0.338503	3.67615
	767	Fatty acid biosynthesis	0	3.75963
	767	Glyoxylate and dicarboxylate metabolism	0.177772	3.65156
	704	Carbon fixation	2.47671	2.79003
	704	Degradation of aromatic compounds	0.505098	1.97508
	704	Fatty acid degradation	1.35989	1.77915
	704	Tryptophan metabolism	0.763936	0.73273
	704	Amino sugar and nucleotide sugar metabolism	2.95234	3.08563
	704	Sulfur metabolism	0.664218	1.76458
	704	Fatty acid metabolism	2.40211	3.56064
	704	TCA cycle	2.38701	3.26679
	704	Cysteine and methionine metabolism	1.26575	2.71438
	704	Lysine biosynthesis	0.228575	2.09849
	704	Butanoate metabolism	1.83802	2.52171
	704	Synthesis and degradation of ketone bodies	0.730128	0.165463
	704	Fatty acid elongation	0.671264	0.466637
	704	Terpenoid backbone biosynthesis	1.58973	2.66572
	704	Propanoate metabolism	1.479	1.93279
	704	Biosynthesis of secondary metabolites	4.32918	5.32547
	704	Glycine, serine and threonine metabolism	1.90647	3.19055
	704	Glycolysis / Gluconeogenesis	3.43046	3.54349
	704	Carbon metabolism	4.00196	4.31748
	704	Benzoate degradation	1.55699	1.42955
	704	Biosynthesis of amino acids	3.67426	4.83692
	704	Valine, leucine and isoleucine biosynthesis	1.36851	2.84457
	704	Valine, leucine and isoleucine degradation	1.9923	3.10327
	704	Lysine degradation	0.748975	0.66059
	704	Arginine and proline metabolism	1.85388	3.64151
	704	Pyruvate metabolism	2.79818	3.47593
	704	Fatty acid biosynthesis	2.01746	3.47801
	704	Glyoxylate and dicarboxylate metabolism	2.47485	3.55504

## Sheet: Figure 4a
Figure 4a
	treatment	VFA	value
	Glucose-Glycerol	acetate	177.812
	Glucose-Glycerol	acetate	227.525
	Glucose-Glycerol	acetate	193.074
	Glucose-Glycerol	acetate	124.535
	Glucose-Glycerol	acetate	127.722
	Glucose-Glycerol	acetate	140.59
	Glucose-Glycerol	acetate	165.407
	Glucose-GTA	acetate	214.817
	Glucose-GTA	acetate	397.94
	Glucose-GTA	acetate	278.077
	Glucose-GTA	acetate	470.332
	Glucose-GTA	acetate	225.077
	Ethanol-Glycerol	acetate	919.429
	Ethanol-Glycerol	acetate	1212.21
	Ethanol-Glycerol	acetate	2729.25
	Ethanol-Glycerol	acetate	2763.83
	Ethanol-Glycerol	acetate	2442.1
	Ethanol-Glycerol	acetate	261.997
	Ethanol-Glycerol	acetate	1497.22
	Ethanol-GTA	acetate	395.63
	Ethanol-GTA	acetate	789.738
	Ethanol-GTA	acetate	1909.43
	Ethanol-GTA	acetate	1225.56
	Ethanol-GTA	acetate	4137.16
	Ethanol-GTA	acetate	3013.34
	Ethanol-GTA	acetate	1250.29
	Ethanol-GTA	acetate	184.718
	Ethanol-GTA	acetate	196.322
	Ethanol-GTA	acetate	853.949
	Glucose-Glycerol	propionate	10.4955
	Glucose-Glycerol	propionate	11.2777
	Glucose-Glycerol	propionate	11.4173
	Glucose-Glycerol	propionate	10.1755
	Glucose-Glycerol	propionate	11.0314
	Glucose-Glycerol	propionate	9.66322
	Glucose-Glycerol	propionate	12.1503
	Glucose-GTA	propionate	12.4609
	Glucose-GTA	propionate	11.0237
	Glucose-GTA	propionate	12.0539
	Glucose-GTA	propionate	11.523
	Glucose-GTA	propionate	12.1746
	Ethanol-Glycerol	propionate	11.0914
	Ethanol-Glycerol	propionate	12.9199
	Ethanol-Glycerol	propionate	11.6354
	Ethanol-Glycerol	propionate	10.7512
	Ethanol-Glycerol	propionate	12.7897
	Ethanol-Glycerol	propionate	11.5623
	Ethanol-Glycerol	propionate	14.9813
	Ethanol-GTA	propionate	10.5673
	Ethanol-GTA	propionate	9.96258
	Ethanol-GTA	propionate	10.3783
	Ethanol-GTA	propionate	10.6181
	Ethanol-GTA	propionate	17.6479
	Ethanol-GTA	propionate	15.3313
	Ethanol-GTA	propionate	13.094
	Ethanol-GTA	propionate	14.3076
	Ethanol-GTA	propionate	10.8162
	Ethanol-GTA	propionate	10.9133
	Glucose-Glycerol	isobutyrate	7.29961
	Glucose-Glycerol	isobutyrate	7.98543
	Glucose-Glycerol	isobutyrate	7.39544
	Glucose-Glycerol	isobutyrate	6.67688
	Glucose-Glycerol	isobutyrate	6.89084
	Glucose-Glycerol	isobutyrate	6.95897
	Glucose-Glycerol	isobutyrate	6.65214
	Glucose-GTA	isobutyrate	7.86931
	Glucose-GTA	isobutyrate	7.71009
	Glucose-GTA	isobutyrate	7.6261
	Glucose-GTA	isobutyrate	7.73822
	Glucose-GTA	isobutyrate	7.26909
	Ethanol-Glycerol	isobutyrate	7.44318
	Ethanol-Glycerol	isobutyrate	8.10497
	Ethanol-Glycerol	isobutyrate	7.6277
	Ethanol-Glycerol	isobutyrate	7.39277
	Ethanol-Glycerol	isobutyrate	7.99998
	Ethanol-Glycerol	isobutyrate	7.91331
	Ethanol-Glycerol	isobutyrate	7.4801
	Ethanol-GTA	isobutyrate	7.16691
	Ethanol-GTA	isobutyrate	7.1896
	Ethanol-GTA	isobutyrate	7.36484
	Ethanol-GTA	isobutyrate	7.86165
	Ethanol-GTA	isobutyrate	9.44535
	Ethanol-GTA	isobutyrate	8.67337
	Ethanol-GTA	isobutyrate	8.54938
	Ethanol-GTA	isobutyrate	8.61509
	Ethanol-GTA	isobutyrate	7.38338
	Ethanol-GTA	isobutyrate	7.16102
	Glucose-Glycerol	butyrate	1.7611
	Glucose-Glycerol	butyrate	1.83673
	Glucose-Glycerol	butyrate	1.92038
	Glucose-Glycerol	butyrate	1.55537
	Glucose-Glycerol	butyrate	1.42601
	Glucose-Glycerol	butyrate	1.45496
	Glucose-Glycerol	butyrate	1.25972
	Glucose-GTA	butyrate	1.60475
	Glucose-GTA	butyrate	1.89064
	Glucose-GTA	butyrate	1.55588
	Glucose-GTA	butyrate	1.5757
	Glucose-GTA	butyrate	2.37036
	Ethanol-Glycerol	butyrate	1.93862
	Ethanol-Glycerol	butyrate	1.86052
	Ethanol-Glycerol	butyrate	1.45283
	Ethanol-Glycerol	butyrate	1.87093
	Ethanol-Glycerol	butyrate	1.86101
	Ethanol-Glycerol	butyrate	2.36628
	Ethanol-Glycerol	butyrate	2.60052
	Ethanol-GTA	butyrate	1.54372
	Ethanol-GTA	butyrate	1.60773
	Ethanol-GTA	butyrate	1.43492
	Ethanol-GTA	butyrate	1.61685
	Ethanol-GTA	butyrate	2.52623
	Ethanol-GTA	butyrate	1.48231
	Ethanol-GTA	butyrate	1.59456
	Ethanol-GTA	butyrate	6.74368
	Ethanol-GTA	butyrate	1.89267
	Ethanol-GTA	butyrate	1.45181
	Glucose-Glycerol	isovalerate	0.751102
	Glucose-Glycerol	isovalerate	1.09642
	Glucose-Glycerol	isovalerate	0.797263
	Glucose-Glycerol	isovalerate	0.812303
	Glucose-Glycerol	isovalerate	0.679844
	Glucose-Glycerol	isovalerate	0.598409
	Glucose-Glycerol	isovalerate	0.634191
	Glucose-GTA	isovalerate	0.975595
	Glucose-GTA	isovalerate	0.981096
	Glucose-GTA	isovalerate	0.676006
	Glucose-GTA	isovalerate	0.860832
	Glucose-GTA	isovalerate	0.971105
	Ethanol-Glycerol	isovalerate	0.833319
	Ethanol-Glycerol	isovalerate	1.00192
	Ethanol-Glycerol	isovalerate	0.932678
	Ethanol-Glycerol	isovalerate	1.01301
	Ethanol-Glycerol	isovalerate	0.91305
	Ethanol-Glycerol	isovalerate	1.02842
	Ethanol-Glycerol	isovalerate	0.736727
	Ethanol-GTA	isovalerate	0.932977
	Ethanol-GTA	isovalerate	0.742825
	Ethanol-GTA	isovalerate	1.29051
	Ethanol-GTA	isovalerate	0.948717
	Ethanol-GTA	isovalerate	1.67153
	Ethanol-GTA	isovalerate	1.18616
	Ethanol-GTA	isovalerate	1.05726
	Ethanol-GTA	isovalerate	1.55705
	Ethanol-GTA	isovalerate	0.898454
	Ethanol-GTA	isovalerate	0.935584
	Glucose-Glycerol	valerate	1.38159
	Glucose-Glycerol	valerate	1.29303
	Glucose-Glycerol	valerate	1.53324
	Glucose-Glycerol	valerate	1.08042
	Glucose-Glycerol	valerate	1.23271
	Glucose-Glycerol	valerate	0.891639
	Glucose-Glycerol	valerate	0.942431
	Glucose-GTA	valerate	1.11868
	Glucose-GTA	valerate	1.31835
	Glucose-GTA	valerate	1.01589
	Glucose-GTA	valerate	1.02383
	Glucose-GTA	valerate	1.91416
	Ethanol-Glycerol	valerate	1.29055
	Ethanol-Glycerol	valerate	1.37235
	Ethanol-Glycerol	valerate	1.14009
	Ethanol-Glycerol	valerate	1.11612
	Ethanol-Glycerol	valerate	1.51766
	Ethanol-Glycerol	valerate	2.22002
	Ethanol-Glycerol	valerate	1.97081
	Ethanol-GTA	valerate	1.10062
	Ethanol-GTA	valerate	1.01902
	Ethanol-GTA	valerate	1.04402
	Ethanol-GTA	valerate	1.04869
	Ethanol-GTA	valerate	1.24664
	Ethanol-GTA	valerate	1.01167
	Ethanol-GTA	valerate	0.913114
	Ethanol-GTA	valerate	2.30463
	Ethanol-GTA	valerate	1.60922
	Ethanol-GTA	valerate	1.24667
	Glucose-Glycerol	caproate	6.92864
	Glucose-Glycerol	caproate	6.58507
	Glucose-Glycerol	caproate	8.73279
	Glucose-Glycerol	caproate	5.56015
	Glucose-Glycerol	caproate	6.99442
	Glucose-Glycerol	caproate	5.9906
	Glucose-Glycerol	caproate	5.03845
	Glucose-GTA	caproate	7.56186
	Glucose-GTA	caproate	7.03515
	Glucose-GTA	caproate	5.8275
	Glucose-GTA	caproate	5.79494
	Glucose-GTA	caproate	11.0098
	Ethanol-Glycerol	caproate	7.39636
	Ethanol-Glycerol	caproate	7.03198
	Ethanol-Glycerol	caproate	5.18343
	Ethanol-Glycerol	caproate	6.16355
	Ethanol-Glycerol	caproate	8.11833
	Ethanol-Glycerol	caproate	13.9635
	Ethanol-Glycerol	caproate	5.671
	Ethanol-GTA	caproate	6.55325
	Ethanol-GTA	caproate	5.57543
	Ethanol-GTA	caproate	5.198
	Ethanol-GTA	caproate	5.4318
	Ethanol-GTA	caproate	6.59027
	Ethanol-GTA	caproate	5.98701
	Ethanol-GTA	caproate	4.62286
	Ethanol-GTA	caproate	7.92135
	Ethanol-GTA	caproate	9.56079
	Ethanol-GTA	caproate	7.15412
	Glucose-Glycerol	heptanoate	2.53512
	Glucose-Glycerol	heptanoate	2.71194
	Glucose-Glycerol	heptanoate	2.5036
	Glucose-Glycerol	heptanoate	1.97275
	Glucose-Glycerol	heptanoate	2.78244
	Glucose-Glycerol	heptanoate	2.27068
	Glucose-Glycerol	heptanoate	1.81545
	Glucose-GTA	heptanoate	2.54851
	Glucose-GTA	heptanoate	2.64248
	Glucose-GTA	heptanoate	1.78927
	Glucose-GTA	heptanoate	2.09864
	Glucose-GTA	heptanoate	2.8364
	Ethanol-Glycerol	heptanoate	2.46788
	Ethanol-Glycerol	heptanoate	2.62087
	Ethanol-Glycerol	heptanoate	2.46864
	Ethanol-Glycerol	heptanoate	2.15575
	Ethanol-Glycerol	heptanoate	2.91515
	Ethanol-Glycerol	heptanoate	3.97945
	Ethanol-Glycerol	heptanoate	1.87111
	Ethanol-GTA	heptanoate	2.52291
	Ethanol-GTA	heptanoate	2.30676
	Ethanol-GTA	heptanoate	1.74043
	Ethanol-GTA	heptanoate	1.90408
	Ethanol-GTA	heptanoate	2.48197
	Ethanol-GTA	heptanoate	2.2024
	Ethanol-GTA	heptanoate	1.88337
	Ethanol-GTA	heptanoate	2.84979
	Ethanol-GTA	heptanoate	2.63854
	Ethanol-GTA	heptanoate	2.98957

## Sheet: Figure 4b&c
Figure 4b&c
	treatment	ALT (u/l)	HEPATIC TG (mg fat/g liver)
	Ethanol-GTA	102.22	16.6568
	Ethanol-GTA	55.861	16.4636
	Ethanol-GTA	75.149	24.3685
	Ethanol-GTA	51.229	25.2006
	Ethanol-GTA	112.775	10.8618
	Ethanol-Glycerol	96.183	23.0609
	Ethanol-Glycerol	108.219	24.6805
	Ethanol-Glycerol	46.369	19.4948
	Glucose-GTA	34.675	3.01634
	Glucose-GTA	34.979	2.89747
	Glucose-GTA	31.106	7.56315
	Glucose-Glycerol	54.191	11.7831
	Glucose-Glycerol	44.205	3.16493
	Glucose-Glycerol	34.675	5.60178
	Ethanol-GTA	121.546	18.3655
	Ethanol-GTA	112.433	11.0104
	Ethanol-GTA	92.045	18.6033
	Ethanol-Glycerol	150.249	23.5067
	Ethanol-Glycerol	101.423	17.6969
	Ethanol-Glycerol	70.555	11.7831
	Ethanol-Glycerol	144.25	25.9881
	Ethanol-GTA	36.384	1.53046
	Ethanol-GTA	28.524	5.48291
	Glucose-GTA	33.384	5.67608
	Glucose-GTA	31.714	1.70877
	Glucose-Glycerol	22.791	0.832095
	Glucose-Glycerol	31.714	5.09658
	Glucose-Glycerol	35.017	7.2214
	Glucose-Glycerol	31.866	4.45765

## Sheet: Figure 4e
Figure 4e.
	sample one	sample two	treatment	dist
	5499	5500	Ethanol-GTA	1.0733
	5499	5515	Ethanol-GTA	1.49262
	5499	5499	Ethanol-GTA	0
	5499	5522	Ethanol-GTA	2.94841
	5499	5502	Ethanol-GTA	0.983425
	5499	5516	Ethanol-GTA	1.6089
	5499	5501	Ethanol-GTA	1.0149
	5499	5521	Ethanol-GTA	1.81278
	5499	5503	Ethanol-GTA	0.776014
	5499	5514	Ethanol-GTA	1.68072
	5505	5500	Ethanol-Glycerol	1.14601
	5505	5515	Ethanol-Glycerol	1.94211
	5505	5499	Ethanol-Glycerol	0.530895
	5505	5522	Ethanol-Glycerol	3.15463
	5505	5502	Ethanol-Glycerol	0.610111
	5505	5516	Ethanol-Glycerol	1.99049
	5505	5501	Ethanol-Glycerol	1.15221
	5505	5521	Ethanol-Glycerol	2.11372
	5505	5503	Ethanol-Glycerol	0.781303
	5505	5514	Ethanol-Glycerol	1.79828
	5522	5500	Ethanol-GTA	3.22731
	5522	5515	Ethanol-GTA	2.13165
	5522	5499	Ethanol-GTA	2.94841
	5522	5522	Ethanol-GTA	0
	5522	5502	Ethanol-GTA	3.2344
	5522	5516	Ethanol-GTA	1.61433
	5522	5501	Ethanol-GTA	2.06042
	5522	5521	Ethanol-GTA	2.1672
	5522	5503	Ethanol-GTA	2.95576
	5522	5514	Ethanol-GTA	1.6942
	5510	5500	Glucose-GTA	1.22562
	5510	5515	Glucose-GTA	0.617034
	5510	5499	Glucose-GTA	1.00416
	5510	5522	Glucose-GTA	2.16071
	5510	5502	Glucose-GTA	1.52401
	5510	5516	Glucose-GTA	0.69212
	5510	5501	Glucose-GTA	0.636431
	5510	5521	Glucose-GTA	1.699
	5510	5503	Glucose-GTA	1.03074
	5510	5514	Glucose-GTA	1.47538
	5508	5500	Glucose-GTA	2.19934
	5508	5515	Glucose-GTA	1.74626
	5508	5499	Glucose-GTA	2.73273
	5508	5522	Glucose-GTA	2.28224
	5508	5502	Glucose-GTA	2.7343
	5508	5516	Glucose-GTA	1.77762
	5508	5501	Glucose-GTA	2.02806
	5508	5521	Glucose-GTA	3.27027
	5508	5503	Glucose-GTA	2.26637
	5508	5514	Glucose-GTA	2.83149
	5516	5500	Ethanol-GTA	1.8937
	5516	5515	Ethanol-GTA	0.55023
	5516	5499	Ethanol-GTA	1.6089
	5516	5522	Ethanol-GTA	1.61433
	5516	5502	Ethanol-GTA	2.16295
	5516	5516	Ethanol-GTA	0
	5516	5501	Ethanol-GTA	1.04143
	5516	5521	Ethanol-GTA	1.51282
	5516	5503	Ethanol-GTA	1.70656
	5516	5514	Ethanol-GTA	1.3792
	5501	5500	Ethanol-GTA	1.30234
	5501	5515	Ethanol-GTA	1.21471
	5501	5499	Ethanol-GTA	1.0149
	5501	5522	Ethanol-GTA	2.06042
	5501	5502	Ethanol-GTA	1.21364
	5501	5516	Ethanol-GTA	1.04143
	5501	5501	Ethanol-GTA	0
	5501	5521	Ethanol-GTA	1.73664
	5501	5503	Ethanol-GTA	0.933948
	5501	5514	Ethanol-GTA	1.16258
	5525	5500	Glucose-Glycerol	2.20561
	5525	5515	Glucose-Glycerol	0.647597
	5525	5499	Glucose-Glycerol	1.88455
	5525	5522	Glucose-Glycerol	1.64153
	5525	5502	Glucose-Glycerol	2.52452
	5525	5516	Glucose-Glycerol	0.397158
	5525	5501	Glucose-Glycerol	1.42737
	5525	5521	Glucose-Glycerol	1.51034
	5525	5503	Glucose-Glycerol	2.05191
	5525	5514	Glucose-Glycerol	1.58898
	5507	5500	Ethanol-Glycerol	2.26138
	5507	5515	Ethanol-Glycerol	2.98289
	5507	5499	Ethanol-Glycerol	3.15216
	5507	5522	Ethanol-Glycerol	4.81408
	5507	5502	Ethanol-Glycerol	3.10919
	5507	5516	Ethanol-Glycerol	3.45869
	5507	5501	Ethanol-Glycerol	3.3816
	5507	5521	Ethanol-Glycerol	4.58119
	5507	5503	Ethanol-Glycerol	2.71582
	5507	5514	Ethanol-Glycerol	4.47576
	5518	5500	Ethanol-Glycerol	1.73916
	5518	5515	Ethanol-Glycerol	0.281653
	5518	5499	Ethanol-Glycerol	1.49913
	5518	5522	Ethanol-Glycerol	1.87925
	5518	5502	Ethanol-Glycerol	2.10009
	5518	5516	Ethanol-Glycerol	0.273438
	5518	5501	Ethanol-Glycerol	1.08092
	5518	5521	Ethanol-Glycerol	1.60548
	5518	5503	Ethanol-Glycerol	1.60041
	5518	5514	Ethanol-Glycerol	1.55936
	5509	5500	Glucose-GTA	2.50649
	5509	5515	Glucose-GTA	1.73635
	5509	5499	Glucose-GTA	2.82231
	5509	5522	Glucose-GTA	1.7156
	5509	5502	Glucose-GTA	2.908
	5509	5516	Glucose-GTA	1.59171
	5509	5501	Glucose-GTA	1.98777
	5509	5521	Glucose-GTA	3.012
	5509	5503	Glucose-GTA	2.46897
	5509	5514	Glucose-GTA	2.55189
	5524	5500	Glucose-GTA	2.76633
	5524	5515	Glucose-GTA	1.70964
	5524	5499	Glucose-GTA	2.20197
	5524	5522	Glucose-GTA	1.00895
	5524	5502	Glucose-GTA	2.66858
	5524	5516	Glucose-GTA	1.1776
	5524	5501	Glucose-GTA	1.5203
	5524	5521	Glucose-GTA	1.17874
	5524	5503	Glucose-GTA	2.43154
	5524	5514	Glucose-GTA	0.805204
	5500	5500	Ethanol-GTA	0
	5500	5515	Ethanol-GTA	1.63362
	5500	5499	Ethanol-GTA	1.0733
	5500	5522	Ethanol-GTA	3.22731
	5500	5502	Ethanol-GTA	0.918385
	5500	5516	Ethanol-GTA	1.8937
	5500	5501	Ethanol-GTA	1.30234
	5500	5521	Ethanol-GTA	2.719
	5500	5503	Ethanol-GTA	0.45845
	5500	5514	Ethanol-GTA	2.40316
	5517	5500	Ethanol-Glycerol	2.58145
	5517	5515	Ethanol-Glycerol	1.86847
	5517	5499	Ethanol-Glycerol	1.61358
	5517	5522	Ethanol-Glycerol	2.35143
	5517	5502	Ethanol-Glycerol	2.36431
	5517	5516	Ethanol-Glycerol	1.62019
	5517	5501	Ethanol-Glycerol	1.64292
	5517	5521	Ethanol-Glycerol	0.333275
	5517	5503	Ethanol-Glycerol	2.22771
	5517	5514	Ethanol-Glycerol	0.948501
	5513	5500	Glucose-Glycerol	2.3138
	5513	5515	Glucose-Glycerol	1.70658
	5513	5499	Glucose-Glycerol	2.67059
	5513	5522	Glucose-Glycerol	1.77328
	5513	5502	Glucose-Glycerol	2.68851
	5513	5516	Glucose-Glycerol	1.56633
	5513	5501	Glucose-Glycerol	1.82189
	5513	5521	Glucose-Glycerol	2.98322
	5513	5503	Glucose-Glycerol	2.27062
	5513	5514	Glucose-Glycerol	2.46313
	5504	5500	Ethanol-Glycerol	1.25149
	5504	5515	Ethanol-Glycerol	2.00801
	5504	5499	Ethanol-Glycerol	0.531714
	5504	5522	Ethanol-Glycerol	3.27096
	5504	5502	Ethanol-Glycerol	0.771196
	5504	5516	Ethanol-Glycerol	2.07495
	5504	5501	Ethanol-Glycerol	1.29609
	5504	5521	Ethanol-Glycerol	2.0979
	5504	5503	Ethanol-Glycerol	0.92578
	5504	5514	Ethanol-Glycerol	1.8651
	5514	5500	Ethanol-GTA	2.40316
	5514	5515	Ethanol-GTA	1.80733
	5514	5499	Ethanol-GTA	1.68072
	5514	5522	Ethanol-GTA	1.6942
	5514	5502	Ethanol-GTA	2.09087
	5514	5516	Ethanol-GTA	1.3792
	5514	5501	Ethanol-GTA	1.16258
	5514	5521	Ethanol-GTA	1.00348
	5514	5503	Ethanol-GTA	1.99567
	5514	5514	Ethanol-GTA	0
	5515	5500	Ethanol-GTA	1.63362
	5515	5515	Ethanol-GTA	0
	5515	5499	Ethanol-GTA	1.49262
	5515	5522	Ethanol-GTA	2.13165
	5515	5502	Ethanol-GTA	2.10755
	5515	5516	Ethanol-GTA	0.55023
	5515	5501	Ethanol-GTA	1.21471
	5515	5521	Ethanol-GTA	1.79446
	5515	5503	Ethanol-GTA	1.56539
	5515	5514	Ethanol-GTA	1.80733
	5506	5500	Ethanol-Glycerol	2.0676
	5506	5515	Ethanol-Glycerol	0.620865
	5506	5499	Ethanol-Glycerol	1.8077
	5506	5522	Ethanol-Glycerol	1.52783
	5506	5502	Ethanol-Glycerol	2.36409
	5506	5516	Ethanol-Glycerol	0.206074
	5506	5501	Ethanol-Glycerol	1.23516
	5506	5521	Ethanol-Glycerol	1.58019
	5506	5503	Ethanol-Glycerol	1.8996
	5506	5514	Ethanol-Glycerol	1.49292
	5519	5500	Ethanol-Glycerol	2.4036
	5519	5515	Ethanol-Glycerol	2.15699
	5519	5499	Ethanol-Glycerol	1.51529
	5519	5522	Ethanol-Glycerol	2.36335
	5519	5502	Ethanol-Glycerol	1.91085
	5519	5516	Ethanol-Glycerol	1.8505
	5519	5501	Ethanol-Glycerol	1.3776
	5519	5521	Ethanol-Glycerol	1.12778
	5519	5503	Ethanol-Glycerol	1.96774
	5519	5514	Ethanol-Glycerol	0.674008
	5520	5500	Ethanol-Glycerol	2.69826
	5520	5515	Ethanol-Glycerol	2.38305
	5520	5499	Ethanol-Glycerol	1.82748
	5520	5522	Ethanol-Glycerol	2.33144
	5520	5502	Ethanol-Glycerol	2.18415
	5520	5516	Ethanol-Glycerol	2.0296
	5520	5501	Ethanol-Glycerol	1.61762
	5520	5521	Ethanol-Glycerol	1.19112
	5520	5503	Ethanol-Glycerol	2.25818
	5520	5514	Ethanol-Glycerol	0.716925
	5511	5500	Glucose-Glycerol	2.56015
	5511	5515	Glucose-Glycerol	1.85836
	5511	5499	Glucose-Glycerol	2.73282
	5511	5522	Glucose-Glycerol	1.28652
	5511	5502	Glucose-Glycerol	2.76211
	5511	5516	Glucose-Glycerol	1.54831
	5511	5501	Glucose-Glycerol	1.77726
	5511	5521	Glucose-Glycerol	2.78225
	5511	5503	Glucose-Glycerol	2.41661
	5511	5514	Glucose-Glycerol	2.17197
	5503	5500	Ethanol-GTA	0.45845
	5503	5515	Ethanol-GTA	1.56539
	5503	5499	Ethanol-GTA	0.776014
	5503	5522	Ethanol-GTA	2.95576
	5503	5502	Ethanol-GTA	0.601543
	5503	5516	Ethanol-GTA	1.70656
	5503	5501	Ethanol-GTA	0.933948
	5503	5521	Ethanol-GTA	2.38698
	5503	5503	Ethanol-GTA	0
	5503	5514	Ethanol-GTA	1.99567
	5512	5500	Glucose-Glycerol	2.756
	5512	5515	Glucose-Glycerol	2.15821
	5512	5499	Glucose-Glycerol	3.12358
	5512	5522	Glucose-Glycerol	1.82794
	5512	5502	Glucose-Glycerol	3.08983
	5512	5516	Glucose-Glycerol	1.97696
	5512	5501	Glucose-Glycerol	2.23346
	5512	5521	Glucose-Glycerol	3.33736
	5512	5503	Glucose-Glycerol	2.70828
	5512	5514	Glucose-Glycerol	2.77541
	5502	5500	Ethanol-GTA	0.918385
	5502	5515	Ethanol-GTA	2.10755
	5502	5499	Ethanol-GTA	0.983425
	5502	5522	Ethanol-GTA	3.2344
	5502	5502	Ethanol-GTA	0
	5502	5516	Ethanol-GTA	2.16295
	5502	5501	Ethanol-GTA	1.21364
	5502	5521	Ethanol-GTA	2.5829
	5502	5503	Ethanol-GTA	0.601543
	5502	5514	Ethanol-GTA	2.09087
	5523	5500	Glucose-GTA	2.68402
	5523	5515	Glucose-GTA	1.52989
	5523	5499	Glucose-GTA	2.35799
	5523	5522	Glucose-GTA	0.633458
	5523	5502	Glucose-GTA	2.7394
	5523	5516	Glucose-GTA	0.995661
	5523	5501	Glucose-GTA	1.53132
	5523	5521	Glucose-GTA	1.6861
	5523	5503	Glucose-GTA	2.41704
	5523	5514	Glucose-GTA	1.2806
	5528	5500	Glucose-Glycerol	2.58418
	5528	5515	Glucose-Glycerol	1.2708
	5528	5499	Glucose-Glycerol	2.33142
	5528	5522	Glucose-Glycerol	0.892121
	5528	5502	Glucose-Glycerol	2.77067
	5528	5516	Glucose-Glycerol	0.794301
	5528	5501	Glucose-Glycerol	1.56603
	5528	5521	Glucose-Glycerol	1.76955
	5528	5503	Glucose-Glycerol	2.37427
	5528	5514	Glucose-Glycerol	1.52025
	5521	5500	Ethanol-GTA	2.719
	5521	5515	Ethanol-GTA	1.79446
	5521	5499	Ethanol-GTA	1.81278
	5521	5522	Ethanol-GTA	2.1672
	5521	5502	Ethanol-GTA	2.5829
	5521	5516	Ethanol-GTA	1.51282
	5521	5501	Ethanol-GTA	1.73664
	5521	5521	Ethanol-GTA	0
	5521	5503	Ethanol-GTA	2.38698
	5521	5514	Ethanol-GTA	1.00348
	5527	5500	Glucose-Glycerol	2.93981
	5527	5515	Glucose-Glycerol	1.9342
	5527	5499	Glucose-Glycerol	2.54148
	5527	5522	Glucose-Glycerol	0.519226
	5527	5502	Glucose-Glycerol	2.8572
	5527	5516	Glucose-Glycerol	1.38573
	5527	5501	Glucose-Glycerol	1.69555
	5527	5521	Glucose-Glycerol	1.72819
	5527	5503	Glucose-Glycerol	2.62254
	5527	5514	Glucose-Glycerol	1.17934

[truncated: 7 more sheets: Figure 4f, Supplementary Figure 1, Supplementary Figure 2a&b, Supplementary Figure 2c, Supplementary Figure 4, Supplementary Figure 5, Supplementary Figure 6]
